# Supplementary material for: Classification of Multiple Psychological Dimensions in Computer Game Players Using Physiology, Performance, and Personality Characteristics
Source: Front Neurosci. 2019 Nov 26;13:1278. doi: 10.3389/fnins.2019.01278 (PMC6888016; doi:10.3389/fnins.2019.01278)
Supplement: Supplementary file 2 [file Data_Sheet_1.xls]

## Sheet: Raw
Table S.5. Raw (non-normalized) features (physiology, performance, and personality characteristics) and results of the short questionnaire for all participants and game conditions.
Participant ID	Speed	Paddle Size	Skin Temperature		Respiration			Electrooculogram (of First Derivative)			Eye Tracker			Electrocardiogram					Galvanic Skin Response					Lateral Power Spectruam Density Measure From Different Channels and for Different Frequency Bands																				Dispersion Entropy Measure From Difference Channels
			Mean	Difference	RR	STD of RR	RMS of RR periods	Mean (differece)	Median (differece)	STD (differece)	Mean Gaze Velocity	Left Pupil Size	Right Pupil Size	Heart Rate	STD of interbeat	LF	HF	LF/HF	Mean GSR	Diff GSR Tonic	Number of GSR	Mean Amp	Std GSR Amp	AF3-4_ Alpha 1	AF3-4_ Alpha 2	AF3-4_ Beta 1	AF3-4_ Beta 2	AF3-4_ Gamma	F1-2_ Alpha 1	F1-2_ Alpha 2	F1-2_ Beta 1	F1-2_ Beta 2	F1-2_ Gamma	F5-6_ Alpha 1	F5-6_ Alpha 2	F5-6_ Beta 1	F5-6_ Beta 2	F5-6_ Gamma	C1-2_ Alpha 1	C1-2_ Alpha 2	C1-2_ Beta 1	C1-2_ Beta 2	C1-2_ Gamma	AF3	AF4	F1	F2	F5	F6
			(°C)	(°C)	cycle/minute	cycle/minute	Second	µV	µV	µV	fraction of screen size	diameter in pixels	diameter in pixels	Beats/minute	Second			-	µV	µV	-	µV	µV	-	-	-	-	-	-	-	-	-	-	-	-	-	-	-	-	-	-	-	-	Joules/Kelvin	Joules/Kelvin	Joules/Kelvin	Joules/Kelvin	Joules/Kelvin	Joules/Kelvin
1	Baseline (0)	Baseline (0)	35.2617	-0.0528034	10.0611	0.918647	1.15374	0.053654	0.0593576	0.0258648	0.00158818	23.3255	23.1856	95.1858	0.0508017	1725.21	366.855	4.70272	21261	-2032.76	23	644.599	552.505	-1.15823	0.326058	1.97298	2.16333	3.62446	-0.592674	0.316287	1.28183	-0.314959	-0.153038	0.61482	-0.0548824	-1.3012	-1.73984	-1.02784	-0.601053	-0.0288478	-1.15912	2.05062	1.02046	2.96123	2.80029	2.97736	2.96587	2.94237	2.96982
2	Baseline (0)	Baseline (0)	25.9144	0.515391	19.9764	0.318915	0.407558	0.0376127	0.0382755	0.00573189	0.00272397	13.6638	14.6339	63.8051	0.0586095	583.823	164.616	3.54657	3437.51	69.696	35	3.06661	2.04577	0.41459	0.196616	-0.05886	-1.66168	0.21008	-0.581703	0.0623512	0.808059	2.69088	0.875889	0.546328	-0.29851	0.0101348	-0.463715	-0.931999	0.447644	0.0444028	0.579795	0.582246	-0.286499	2.92856	3.01853	2.86495	2.82235	2.93106	2.94579
3	Baseline (0)	Baseline (0)	26.7161	-0.482614	20.175	0.424367	0.436009	0.0953097	0.0974378	0.00712408	0.00278321	18.6488	16.5985	58.4408	0.0669564	601.928	140.729	4.2772	8301.2	-377.359	17	178.874	232.809	-0.24927	0.163642	-0.147736	-1.00943	-0.970028	0.566872	-0.313097	-0.688094	0.0266119	-1.31547	0.224972	0.105871	0.320953	-1.09792	-1.1699	-0.474688	-0.175501	-0.786664	1.01385	2.25043	2.79621	2.82534	2.8039	2.88297	2.97107	3.05086
4	Baseline (0)	Baseline (0)	24.1193	0.0643605	10.636	0.609602	0.643583	0.0656196	0.0590855	0.00679642	0.00235769	14.1465	14.5757	56.6327	0.099321	571.292	831.13	0.687368	10174.8	-454.068	20	45.7874	38.837	-0.193345	0.216335	-0.412185	1.19239	1.00701	-0.398882	-0.545202	0.235854	-1.89843	-4.02718	0.0948194	-0.590235	-1.37909	0.83217	2.05137	0.577719	-0.141307	0.106113	0.323819	-0.868519	2.98482	2.94373	2.87157	2.9785	3.11665	3.00147
5	Baseline (0)	Baseline (0)	26.1088	-0.236254	21.1376	0.425936	0.456578	0.146061	0.117814	0.0235515	0.00494039	17.5586	18.3929	79.8351	0.0542561	702.229	432.789	1.62257	7735.41	3804.54	28	80.4766	176.566	0.051236	-0.00182371	-0.0916156	0.351403	-0.0480876	0.0302167	-0.0664539	0.0320898	0.205717	0.290416	-0.270218	-0.326707	0.0559443	2.74349	1.99364	0.885269	-0.767512	-3.14478	-6.00466	-9.01227	2.8418	2.78407	2.39259	2.4109	3.12583	2.91454
6	Baseline (0)	Baseline (0)	20.0349	-0.0275406	17.1838	0.514526	0.453574	0.0680319	0.0662363	0.00712901	0.00380969	15.5346	18.7724	61.2646	0.0582168	409.363	112.269	3.64627	4936.4	-293.732	32	3.74535	3.14404	-0.368113	0.152197	-0.846505	0.518712	1.25625	-0.131363	0.47541	0.857129	0.809769	1.76315	0.988162	2.07565	6.02291	8.56713	7.82852	0.386218	0.274769	-1.45989	-1.73108	-0.0391116	2.86539	2.8485	2.97712	2.90483	2.84084	2.70024
7	Baseline (0)	Baseline (0)	21.2727	-0.450739	17.3787	1.49447	1.59781	0.0991226	0.0939638	0.007503	0.00332174	19.4261	16.7996	62.5238	0.0926583	1044.02	232.758	4.48542	18816.6	2792.01	20	170.089	228.825	0.0397509	0.223723	0.711147	-0.155384	0.602039	-0.0326081	-0.00266234	0.686232	0.860172	0.527585	-0.48054	2.23176	3.33817	7.00685	8.06708	-1.07201	0.274405	3.22695	7.53009	8.73395	2.80382	2.84005	2.81039	2.81803	2.86679	2.65677
8	Baseline (0)	Baseline (0)	29.1903	1.10713	16.8469	0.38297	0.221998	0.0394263	0.0415251	0.00464194	0.00217	17.9038	16.0903	64.2305	0.0747544	635.053	432.266	1.46913	21587.9	-3589.37	21	211.801	526.114	-1.61762	0.767237	2.37616	2.47594	3.33071	-0.139399	-0.335611	-0.874588	0.00882156	-0.233087	-1.51207	0.302628	3.23658	6.36319	7.81526	-0.363484	0.105062	-0.403012	-1.07635	-1.47988	2.99044	2.99678	3.02834	2.99008	3.1223	2.94501
9	Baseline (0)	Baseline (0)	33.0308	1.13478	17.1299	0.556581	0.622216	0.162096	0.153661	0.0670733	0.0036422	18.2301	19.7355	83.8731	0.0749491	1142.19	167.573	6.81606	15324.9	-1875.06	22	190.771	215.343	-0.0483749	0.0735643	0.116254	0.295989	-0.597816	-0.012176	0.108095	-0.0065718	0.25177	0.0580575	-0.619461	0.218178	-1.02444	-0.20949	-0.333478	-0.810123	0.946009	2.53518	6.57789	6.49661	2.96319	2.83465	2.92658	2.8386	3.16715	2.61881
10	Baseline (0)	Baseline (0)	26.2686	-0.116992	17.1828	0.948313	0.970623	0.0604776	0.0967216	0.00331474	0.00343323	15.0261	15.2293	102.416	0.0361609	1383.51	284.494	4.86308	18791.1	-732.217	24	304.312	236.482	0.06796	-0.0829087	0.0757829	0.0616482	-0.0918029	0.00262995	0.245511	0.650477	0.31411	0.0693772	-0.310545	1.15736	2.28444	3.4016	4.86744	-0.747586	2.70176	3.95289	7.16143	8.76021	2.83787	2.85197	2.83564	2.84469	2.84894	2.72022
11	Baseline (0)	Baseline (0)	34.0408	-0.209142	11.6139	0.629741	0.752696	0.0565088	0.0703116	0.0285308	0.00344624	14.5288	14.2855	87.3329	0.0325168	1157.63	323.094	3.58297	50234.5	-18528.9	25	1036.55	917.803	-0.664198	0.203354	0.254113	-1.19576	-0.5966	0.0341875	0.118804	0.132725	-0.303543	-0.573705	-3.13037	0.108193	2.26133	8.79733	9.6968	-0.47633	0.899828	0.762052	-0.416988	-2.18454	2.99534	3.00481	2.96302	2.95137	3.13801	2.98831
12	Baseline (0)	Baseline (0)	31.9774	0.419108	15.7219	0.396713	0.469498	0.0417662	0.0384719	0.0298196	0.00199113	23.179	20.0059	64.0867	0.139828	778.782	1690.51	0.460678	17155.4	-9841.76	21	649.474	928.872	-0.0998652	0.172667	-0.41039	-0.0480807	-0.308219	0.679211	-0.0718078	0.418176	0.314459	1.16211	0.243172	0.315965	3.04807	4.51317	5.67203	0.506347	-0.0975101	-1.68261	-2.37161	-1.03982	3.01303	3.0148	2.98842	3.03048	2.98909	2.93645
13	Baseline (0)	Baseline (0)	32.2564	0.0484634	17.7008	0.398978	0.419059	0.112462	0.092519	0.0194216	0.00295274	20.4218	20.472	75.127	0.05642	788.786	587.996	1.34148	2598.53	-310.604	27	4.08553	2.5015	-0.407366	0.475518	-0.980312	-1.15006	-1.46303	-0.339748	0.178922	-0.46127	-1.36775	-0.769836	-0.0432379	0.570981	2.78855	-0.00654831	1.46423	0.92694	1.44721	2.35732	5.43495	6.02884	2.98069	2.99815	2.9473	2.8682	2.95145	3.00206
14	Baseline (0)	Baseline (0)	26.8951	-0.378581	16.2088	1.07385	1.05347	0.0858918	0.0776689	0.0035879	0.00250573	14.7438	13.8396	68.4472	0.0479758	1016.29	138.68	7.32833	38235.3	-20985.5	24	250.885	323.579	-0.0420424	0.32335	0.698559	-1.0528	-1.07734	0.321689	0.307222	-1.69911	-1.86509	-1.36512	-1.12068	1.25583	6.61258	9.08608	9.77464	-0.285226	0.482821	3.23511	4.47617	6.8658	2.96371	3.0901	2.98993	3.06451	3.14359	2.86662
15	Baseline (0)	Baseline (0)	32.4019	0.100574	19.6587	0.617865	0.876322	0.0520567	0.0590482	0.0253995	0.00340352	14.3918	13.2147	75.5535	0.0675301	1347.28	161.736	8.33014	27393.3	-5829.08	21	645.647	885.934	0.382067	0.404974	-0.27833	1.16192	-0.00519456	0.203487	-0.281599	-0.947149	-1.73626	-2.3438	0.343056	0.777831	4.79716	9.14875	9.15844	0.398442	0.273546	1.89506	2.02244	1.66634	2.90714	2.96376	3.06135	2.98257	2.86275	2.94976
16	Baseline (0)	Baseline (0)	30.3195	0.679654	12.6298	1.26788	1.0948	0.0395304	0.0453808	0.00615371	0.00335834	14.1798	14.1104	70.1612	0.124825	1213.08	2255.78	0.537766	36274	-2540.24	27	1439.14	1162.02	-0.888292	0.642709	1.81022	3.40687	3.74764	0.00954838	-0.106796	-0.160008	0.6708	-0.0442787	0.968616	0.327656	1.54931	4.21536	4.31177	0.0697649	1.73197	-0.669103	-3.06301	-1.91998	2.92845	2.86745	2.97356	2.95895	2.87514	3.02677
17	Baseline (0)	Baseline (0)	28.4833	-0.944571	14.9074	1.31648	1.74654	0.068132	0.112895	0.00500183	0.00483312	17.9564	16.0617	80.9968	0.0679661	1485.31	411.538	3.60917	9136.72	-2701.62	27	7.92828	9.97494	-0.663904	-0.493031	0.397792	1.72204	-0.398018	-0.252352	0.0801811	0.655836	0.0494846	-0.00109936	-1.58645	-0.0092358	2.50925	7.37822	7.0627	0.443798	0.212925	-0.17327	-2.07963	-2.3878	2.94129	2.91719	2.98307	2.97527	3.02805	2.99773
18	Baseline (0)	Baseline (0)	26.2069	-0.707452	16.7482	0.586448	0.696718	0.0260164	0.0272899	0.00694541	0.00353114	10.9258	10.0101	77.613	0.0685267	1082.04	210.814	5.13267	10420.7	-1953.22	21	176.961	266.922	0.509855	-1.06752	-4.66087	-6.7916	-7.01679	0.398692	0.181854	0.5674	2.01756	3.1017	2.45957	3.46892	7.66005	9.80713	9.66908	0.213637	0.766755	0.434874	-3.17428	-2.7535	2.81786	2.92723	2.97801	2.93872	2.94026	2.88108
19	Baseline (0)	Baseline (0)	31.5526	0.000735502	12.7509	1.58211	2.24701	0.0543493	0.0785598	0.0217056	0.00215071	14.431	13.0085	61.9552	0.0626267	603.663	113.323	5.32694	14478.5	-2948.13	18	395.814	493.438	-0.379659	-0.0713089	0.804557	0.470769	0.995105	0.116611	0.912787	-0.60622	0.794125	-0.261471	1.08	1.48053	1.2157	2.03677	2.32813	0.266132	-0.192917	-0.54147	1.44307	0.915189	2.87505	2.81895	2.86813	2.9781	2.95584	3.05263
20	Baseline (0)	Baseline (0)	23.5675	-0.210284	19.3879	0.601709	0.672961	0.0770223	0.105489	0.00936717	0.00207943	18.5051	18.9765	79.8187	0.0450358	1419.48	100.462	14.1296	15466.4	-1412.34	23	251.523	353.649	0.0154761	-0.0509501	-0.273972	-0.51941	-0.124954	0.0807226	-0.897676	-1.38729	-0.920492	-0.541642	-0.308526	1.13725	3.48079	5.41747	4.8528	0.111005	0.206098	-3.23948	-6.12083	-5.14979	2.85206	2.82729	2.73054	2.7805	2.8646	2.64028
21	Baseline (0)	Baseline (0)	33.3998	-0.188091	19.0647	0.757061	0.58739	0.112649	0.0907724	0.0124451	0.00361824	14.3686	12.8672	84.6805	0.021666	874.899	85.0714	10.2843	10684.5	-2234.67	24	30.7175	56.3631	-0.521706	-0.0543398	0.501616	1.00044	1.01795	-0.415414	-0.0355111	-0.472428	0.175015	0.107955	1.84455	2.52929	4.68758	7.72142	5.70513	0.934836	0.566003	0.514998	0.194495	0.744794	2.91593	2.89366	2.88107	2.85963	3.04328	3.15151
22	Baseline (0)	Baseline (0)	22.0793	-0.329114	17.9552	0.96812	1.07894	0.0485122	0.0558431	0.016741	0.00510694	15.9272	15.1769	78.2098	0.0905585	1600.91	532.554	3.0061	11153.8	2071.93	19	173.245	281.659	-0.0164066	0.074976	-0.173319	-0.581349	-1.12502	-0.589204	-0.105944	0.593731	-0.0627117	0.156901	0.0322876	-0.208135	3.92572	7.82555	7.87816	0.0540016	-0.172616	-1.99728	-0.0848621	-0.543013	2.88929	2.95455	3.03561	3.01885	2.9599	2.90661
23	Baseline (0)	Baseline (0)	22.4474	-0.345634	23.6842	0.508897	0.73153	0.463523	0.37263	0.0390789	0.00266049	23.4491	22.3329	72.3705	0.0520938	672.288	114.155	5.88923	5786.04	-1002.31	26	11.7934	16.9122	-0.738184	-0.422238	0.181024	0.0952531	-0.182084	0.566716	0.5765	0.356258	-0.165657	-0.13468	1.47023	0.58988	-0.0936435	-1.30197	-0.594224	-0.31923	-1.78645	1.18225	2.43343	2.59108	3.35354	3.34589	3.35461	3.36405	3.31685	3.27869
24	Baseline (0)	Baseline (0)	30.624	0.547314	15.2345	1.16998	1.78524	0.0590244	0.065864	0.00261389	0.00414851	16.4182	15.0481	84.5941	0.0722714	1484.15	542.777	2.73436	14026.7	-2391.7	14	341.318	563.956	-0.00476646	0.76708	1.93111	1.96572	0.552717	0.24579	-0.0979634	1.0388	-0.245317	-0.145741	-0.701075	-0.447269	3.13175	5.59545	7.48064	-0.46075	-0.0294834	0.932529	0.386286	-0.181891	3.03222	3.01465	3.0118	2.99793	3.10996	3.02165
25	Baseline (0)	Baseline (0)	26.7672	-0.642248	18.0728	1.06542	1.22635	0.0666192	0.0868785	0.0193905	0.00454075	18.4669	16.9472	68.3297	0.0747149	1016.79	232.848	4.36673	20246.5	-8667.13	18	563.285	600.811	0.616334	0.24013	-0.606194	-2.33636	-2.40994	-0.491173	0.381778	-0.357717	-0.0903141	0.101211	2.28566	0.488513	1.68908	2.44523	4.43691	-1.6624	0.297309	5.16865	7.64588	4.6195	2.91858	2.97397	2.99723	2.97841	2.92639	2.97784
26	Baseline (0)	Baseline (0)	25.3521	-0.0609279	19.4411	0.704929	0.792919	0.0451205	0.0484822	0.016932	0.00353656	16.0019	16.1662	70.3556	0.0642556	1124.44	80.0339	14.0496	7237.86	-1852.56	22	44.7269	73.3645	-0.226682	-0.516147	-0.0603081	-1.24734	-0.390788	-0.116944	0.0751543	-0.382006	-2.04058	-2.72604	-1.29761	0.248505	5.73265	8.67212	8.99381	-0.524313	-0.0125464	4.57172	5.79181	6.52576	2.87453	2.86989	2.94266	2.93704	3.00027	2.9509
27	Baseline (0)	Baseline (0)	30.0319	0.982278	14.8615	0.992942	1.31204	0.0783957	0.0748787	0.0346354	0.00294378	22.5127	21.2496	77.028	0.0734379	954.357	413.405	2.30853	30313.5	-50.6621	24	612.803	567.999	-0.455475	-0.0668365	0.973362	1.20711	1.41538	-0.36137	0.595786	0.311101	-0.588908	0.275657	-0.0867935	0.836086	5.75667	8.868	8.88591	0.847979	-0.333806	-3.19623	-4.76199	-6.13461	3.00204	2.95076	3.02372	3.05042	3.10553	2.99992
28	Baseline (0)	Baseline (0)	26.5365	0.790068	17.9339	0.999408	1.46962	0.0879416	0.0802905	0.00437839	0.00330108	17.82	17.7415	75.1397	0.0484874	794.645	80.2133	9.90665	14232.7	-921.051	23	32.1113	46.4848	1.39372	-1.09035	-1.33525	-0.254586	-0.910228	-0.178296	0.342149	0.534003	1.016	2.65417	-0.585054	1.60842	5.20676	7.49377	7.1794	-0.22486	-0.143938	-0.691097	1.26204	1.15297	2.90141	2.91187	2.93518	2.87575	2.97568	2.87905
29	Baseline (0)	Baseline (0)	21.4258	-0.286038	23.2965	0.306978	0.309773	0.0816555	0.0803329	0.00950114	0.0029724	12.7709	11.8484	58.8078	0.0469665	585.869	86.2445	6.79312	17791.6	-2675.55	21	40.7479	36.0283	0.0855333	-0.135131	-0.0491117	0.435091	-0.314164	0.369935	-0.128009	-0.401571	0.0563145	-0.388952	-0.643083	0.583456	2.8802	7.03905	8.52482	-0.0427132	-0.00830141	-0.248295	-0.112586	1.44466	2.83434	2.82911	2.88055	2.88945	2.90008	2.88631
30	Baseline (0)	Baseline (0)	24.6226	-0.322552	23.4055	0.421722	0.566407	0.0461601	0.0447178	0.000736766	0.00125697	15.9728	16.1831	56.68	0.0665379	433.428	87.8385	4.93438	5451.55	-1211.14	32	3.75893	4.08879	-0.415688	0.265865	1.07679	0.787355	1.36784	-0.280928	-0.622051	1.89641	1.21706	1.64228	-1.17641	0.540753	2.02653	5.41374	7.08206	0.528087	0.0478549	0.372722	0.972788	1.30745	2.88284	2.86822	2.92263	2.89787	2.84572	2.93087
1	2	1	34.9654	-0.312811	15.4975	1.68538	1.45533	0.0525795	0.0591573	0.00780598	0.00456252	22.3347	22.097	90.2829	0.0409043	1362.74	157.528	8.65079	17325	-74.2319	16	564.869	832.189	-0.743271	-0.0045779	2.14367	1.9496	2.40417	-0.348902	0.0737615	0.408037	0.0219152	1.31174	0.382325	-0.330756	-0.178121	-1.29173	-2.0785	-2.01998	0.525756	1.77	3.00273	4.51917	2.962	2.83757	2.98262	2.98041	2.8984	3.02738
2	2	1	25.0727	0.041966	23.9179	0.141497	0.141776	0.0793993	0.0696062	0.034858	0.00344724	24.3361	24.8817	63.3997	0.0346304	508.805	42.4589	11.9835	5504.36	-1200.65	30	5.50026	7.61779	0.482605	-0.093587	-0.831538	-1.51009	0.360549	-0.0310794	-0.821206	0.96764	1.84239	3.32234	0.511047	-0.857138	-0.915955	-1.22492	1.67934	-0.361282	-0.622524	0.495501	0.341475	0.586234	3.09132	3.16222	2.97294	2.84589	3.13352	3.03266
3	2	1	23.7642	-0.0262548	22.0583	0.230977	0.363128	0.0573407	0.075092	0.010102	0.00588086	31.0345	28.4108	63.7837	0.0403126	479.674	113.033	4.24366	12401.3	116.988	17	310.056	289.476	0.101435	0.0648401	-1.26168	-0.512103	-0.855903	0.626336	0.100589	0.416559	0.572606	-0.337268	0.241245	0.197607	-0.553708	-0.569083	-1.53468	0.432428	1.21538	1.18306	3.24127	4.66624	2.82262	2.83758	2.82908	2.81547	2.82364	2.88508
4	2	1	21.0882	-0.088138	23.4274	0.762905	0.849438	0.0962589	0.0948093	0.0110545	0.00527922	20.1804	19.7995	52.6883	0.0736681	381.403	97.8297	3.89865	11352.1	288.814	25	38.3943	42.148	0.0776703	-0.212338	-0.563898	-0.54098	0.256055	-0.185003	0.340996	0.747689	-2.75497	-0.546606	-0.181396	-0.326422	0.216708	-0.590867	1.02873	0.779784	0.391908	0.376584	-0.826134	-1.07008	2.9152	2.92067	2.91969	2.97582	3.00895	3.00226
5	2	1	21.6851	-0.343955	23.8146	0.32508	0.373454	0.158458	0.144807	0.0699571	0.00614455	28.1434	29.5514	77.2695	0.0593316	1072.76	286.332	3.74657	4032.82	-793.925	31	3.33811	2.58375	-0.113078	0.125578	0.120249	0.880094	0.908857	-0.0107476	-0.104643	0.0378231	0.246998	0.028571	0.021304	-0.32512	-1.00283	1.19434	1.7665	1.09149	-0.477441	-2.97715	-4.33607	-5.83308	2.94477	2.92246	2.70969	2.70976	3.14081	3.08373
6	2	1	20.0128	0.0256397	23.6249	0.350009	0.4764	0.1125	0.0997957	0.0401738	0.00434288	24.7697	28.8222	68.472	0.0388473	491.517	50.6946	9.69564	11608.9	-340.833	29	10.5158	16.9942	-0.165617	0.446072	0.564762	0.977677	0.374327	-0.0946038	-0.163931	0.689883	1.1651	0.737996	-0.82417	-0.267234	4.15998	5.16127	5.75735	0.907084	0.573312	-0.385294	-0.244355	0.392039	2.87943	2.85835	2.97875	2.93537	2.88377	2.93178
7	2	1	21.0333	0.123145	17.6001	1.11029	1.25009	0.0960182	0.0879311	0.0072406	0.00375426	25.7692	24.7558	64.7821	0.0795105	667.791	178.643	3.73813	10148.8	-424.003	27	12.7529	17.0598	0.593447	-0.497572	0.477803	-0.00382068	-1.39812	0.384067	-0.41451	-0.0390315	0.929655	-0.833299	-2.30132	1.30357	4.27474	6.15345	7.84535	-1.626	1.02991	2.22889	3.16126	1.91834	2.89885	2.90504	2.88419	2.88987	2.91902	2.93964
8	2	1	27.9105	0.780012	18.1804	0.825814	1.29265	0.0700869	0.092023	0.0153365	0.00511184	23.7112	21.3041	63.1166	0.0697069	550.656	392.943	1.40136	20761.1	-2857.29	25	27.2767	50.5163	0.384055	0.931458	-0.418819	-1.2499	-1.09379	-0.45931	0.012686	-4.3457	-5.0582	-6.12733	-0.0177469	2.18959	5.9261	8.49428	8.47284	0.0735969	-0.599562	-2.13844	-2.23825	-2.34049	2.84509	2.91593	2.8917	2.92904	2.88021	2.9159
9	2	1	34.3482	0.5801	21.6354	0.420278	0.513831	0.160976	0.191112	0.0410044	0.00686519	30.566	30.9625	84.4789	0.0357723	851.262	109.764	7.75539	21509.4	-805.713	23	536.383	576.656	-0.727601	0.0343209	-1.26883	-0.885713	2.22908	0.281489	0.558092	0.199495	-0.65338	2.627	-2.12391	-1.25016	0.196774	7.769	9.28884	-1.85854	-0.334389	0.687764	3.2026	5.8766	3.03388	2.96428	3.05389	2.97321	3.20968	2.656
10	2	1	22.7099	-0.178886	16.7049	1.60156	1.72101	0.0682217	0.0905631	0.0296243	0.00504301	19.1853	20.7546	102.749	0.0384585	1786.33	339.876	5.25582	12585.5	-1606.72	29	17.6928	20.1563	-0.0961803	0.169174	0.553574	-0.535359	0.617811	-0.213726	0.0925665	0.209841	-0.86966	0.124082	-1.58935	0.256116	2.09564	7.13206	8.06386	-1.35776	0.88368	2.68156	7.30231	7.69967	2.91271	2.91021	2.93613	2.93319	2.9633	2.71392
11	2	1	34.8992	0.218845	16.2114	0.86425	0.875103	0.0778051	0.134599	0.00225101	0.00569373	25.4712	20.5793	88.142	0.0286637	1061.17	229.805	4.61771	64043.5	10868.3	24	2199.68	1474.36	-0.359998	-0.341245	-0.416413	0.55873	-0.702477	-0.174857	-0.401991	-0.58366	1.68134	0.0214121	-2.85712	0.952597	1.78369	6.6033	5.64278	0.25832	1.30527	0.61765	1.46576	-1.50027	2.93278	2.93433	2.9236	2.92014	3.06033	3.00943
12	2	1	30.7579	-0.154624	22.1378	0.338728	0.3286	0.0518989	0.0643691	0.0173942	0.0048851	36.1808	33.131	75.9207	0.126294	1686.38	1660.62	1.01551	18590.2	-6823.83	24	648.935	619.326	-0.488792	0.0953009	-0.684933	-1.23877	-1.11647	0.144291	0.0502618	0.398959	0.0451613	0.28654	1.23121	1.56113	1.76944	3.22908	5.03092	-0.28988	-0.186848	-0.40325	0.561499	-0.131467	2.89041	2.92873	2.93693	2.9562	2.9064	3.03532
13	2	1	31.4204	-0.977026	24.444	0.222957	0.234579	0.0811451	0.0695727	0.00195068	0.00496542	30.7304	31.9451	77.2999	0.0633694	825.79	518.924	1.59135	8372.68	-2711.95	24	175.166	254.274	0.305859	0.405024	-0.072602	0.653646	1.1014	0.510246	0.212504	-0.269191	1.51343	0.735129	-0.124391	1.44852	3.16878	3.84899	3.4575	-0.88414	1.1098	0.565683	1.06789	0.555413	3.05415	3.04328	2.96525	2.90339	3.00849	3.01277
14	2	1	22.9748	-0.0286881	17.2076	0.561901	0.526834	0.0592829	0.0627644	0.0198791	0.0042362	21.2259	20.9648	72.9337	0.0348368	775.514	52.3552	14.8125	25196.9	-3884.92	26	65.9304	49.5997	-0.281221	0.0769407	0.239267	-0.79921	-1.73253	0.339018	-0.0465594	0.532706	0.166012	-0.976249	0.302504	2.22935	1.37481	0.976604	1.40156	-0.383036	0.386967	0.559699	1.33654	0.881568	2.88046	2.95178	2.95228	2.98389	2.94117	3.10193
15	2	1	32.5144	-0.503145	21.9099	0.634241	0.672436	0.0545556	0.0656257	0.0243194	0.00486828	22.3341	21.3064	80.7278	0.0593205	1572.01	128.654	12.2189	31578.7	-6128.26	19	993.034	1600.66	-0.300741	-0.413677	-0.260384	-1.62809	-0.755979	-0.26893	-0.251267	0.366258	-1.41667	-0.324545	2.74413	2.05494	5.3209	6.56708	6.86426	1.02552	0.389948	-0.298812	-1.20545	-0.166996	2.8578	2.78704	2.98691	2.93271	2.86239	3.06769
16	2	1	30.4272	0.0311443	21.5977	0.488151	0.539072	0.0845891	0.0844856	0.0506173	0.00482369	22.2604	21.0806	71.9338	0.0636379	711.606	521.755	1.36387	50575.8	2046.73	30	2871.79	1880.13	-0.0308765	0.675406	-0.129476	1.43204	1.86211	-0.19375	0.225376	-0.445644	1.3686	-1.28778	1.1442	0.735398	1.98879	2.26088	-1.06522	1.25128	0.725122	0.425727	0.000330084	-0.784058	2.88623	2.82269	2.91757	2.89925	2.88516	3.14611
17	2	1	25.3668	-0.58494	22.5717	0.35661	0.421843	0.0785843	0.0946957	0.00731383	0.00416214	22.9541	20.6622	81.4525	0.036602	1042.13	220.478	4.72669	7951	-1102.39	31	4.65946	4.19004	-0.00658051	0.410417	0.843154	-0.484816	-2.035	0.693272	0.631909	-0.543567	-0.964654	-1.40917	0.0899595	-0.613728	-0.424891	1.12272	-0.151	0.947766	-0.114523	-1.2257	-2.32059	-0.279442	3.00446	3.12033	2.9356	2.99542	3.06758	3.14819
18	2	1	21.3949	0.00498058	19.7848	0.26886	0.317693	0.0911346	0.12231	0.0125573	0.00670785	19.0236	16.3015	73.5486	0.0629152	887.625	181.53	4.8897	14685.8	61.3711	24	93.9704	101.262	-0.728355	1.19927	0.912633	-0.65147	-5.68514	0.0241814	-0.338657	0.428741	-1.06707	-0.0379879	2.00636	1.05862	6.83965	8.18848	8.83945	-0.67573	0.275933	3.67711	3.84269	4.53883	2.91695	3.00516	2.87773	2.83479	2.97394	2.35085
19	2	1	30.1048	-0.0443245	20.7299	0.734634	0.612447	0.0437515	0.0575166	0.0106037	0.00443412	24.7329	24.4529	62.2078	0.0511316	816.772	64.5591	12.6515	10665.1	-682.459	20	180.147	431.723	-0.186303	0.0648048	-0.0859853	-0.303062	0.317812	-0.0633345	0.197631	0.247094	-1.46123	-2.39534	2.36826	0.0599721	-2.03652	-4.44204	-4.59618	0.0269571	-0.0181368	1.02597	1.10327	0.662409	2.85791	2.83132	2.88171	3.00006	2.86395	3.12928
20	2	1	22.3467	0.0112746	24.2177	0.49696	0.648242	0.135085	0.164198	0.00396684	0.0052334	33.267	36.218	84.1949	0.0356233	1012.12	59.8267	16.9175	18942	-1059.89	19	159.388	137.291	-0.0458095	0.132508	-0.35672	-0.0563091	-0.0648207	-0.494271	0.553016	1.30196	3.50324	1.87287	0.276409	-0.229769	0.980113	1.99503	3.00677	-0.53067	0.0626422	-0.54614	-0.0521314	0.484995	2.95488	2.9717	2.66796	2.73366	2.99202	2.8154
21	2	1	32.3613	0.155665	21.6787	0.323131	0.411091	0.119976	0.100259	0.00550922	0.00584735	20.716	18.3635	89.2528	0.0195624	1256.91	49.5001	25.392	12160.4	-679.492	23	90.6627	122.652	-0.716452	0.167946	-0.0935673	0.0230015	0.120531	0.288838	-0.198382	0.21988	0.0266374	-0.923385	1.04639	0.389473	-1.08752	4.79243	5.48392	0.073109	0.0352199	0.121765	0.425143	0.544234	2.95765	2.93354	2.96237	2.97034	3.01136	3.08253
22	2	1	21.2667	-0.00195696	20.6617	0.276544	0.332263	0.068805	0.083645	0.000870193	0.0101011	22.3183	22.2839	75.3704	0.059784	775.09	384.815	2.01419	14271.8	-1722.8	24	22.1564	24.6992	0.637842	-0.159147	0.223215	0.955369	-0.833508	-0.169051	-0.265508	2.23585	1.32053	1.58811	2.20755	1.12211	2.47114	1.86332	2.90889	0.0945585	0.74261	-2.02882	-3.55589	-2.2463	2.83262	2.89234	2.99459	2.96651	2.9604	3.12022
23	2	1	21.7786	-0.010044	19.7439	1.29839	1.52797	0.658981	0.52529	0.0611075	0.00573275	33.6142	32.1936	82.5763	0.0891241	1515.05	654.614	2.31441	7658.64	1786.82	24	82.6065	97.6431	0.393547	-0.178712	1.41359	1.67611	1.7578	0.63271	-0.236101	-1.45782	-0.948967	1.21081	-0.108009	-0.155839	0.432067	0.512545	1.45513	-0.411483	-0.157537	-0.355398	2.15309	4.61916	3.12374	3.12377	3.15832	3.05	3.04492	2.98905
24	2	1	28.6227	-0.126265	15.0184	1.35811	1.68587	0.0909133	0.112309	0.00781868	0.00495317	23.8702	23.5605	85.781	0.0483654	1188.68	384.945	3.08792	14773.6	-3020.08	24	39.6194	71.8802	-0.594393	-0.333865	0.469562	0.754943	3.65599	0.0599911	-0.101778	-0.281017	1.45185	0.547418	-0.828704	-0.467949	-0.605059	3.63223	4.91086	0.137095	-0.183828	0.0243163	0.0823146	0.643475	3.10705	2.92278	3.0221	2.97665	3.03362	2.8323
25	2	1	23.2177	-0.199259	21.3492	0.79776	0.734427	0.052286	0.0887209	0.000652126	0.00665579	27.3399	24.9861	69.162	0.0503125	893.73	185.079	4.8289	17303.6	-1973.76	23	146.519	191.933	-0.686311	-0.348886	1.76567	0.55378	1.78817	-0.334418	-0.330708	-0.0149859	0.14571	-0.333003	-0.00425341	0.167482	1.76604	-2.94616	2.52593	0.203144	-0.198902	1.28093	0.519521	5.70892	2.93266	2.87768	2.89833	2.90131	2.85827	2.94343
26	2	1	23.4684	-0.46517	24.2165	0.410173	0.6237	0.0881448	0.0924171	0.0244093	0.00471529	24.4385	23.8944	66.6415	0.052417	596.14	54.8365	10.8712	10003.9	-1049.63	23	108.464	167.574	-0.797054	0.531866	1.4047	3.35566	2.56993	0.274853	0.28686	-1.03132	-0.14351	-1.00577	0.883683	1.06295	2.43962	1.46876	1.55556	-1.08329	-0.164503	0.756725	1.80264	1.2354	2.78726	2.71651	2.88456	2.87954	2.9552	3.08838
27	2	1	31.0663	-0.772709	21.5532	0.410049	0.592119	0.0598199	0.0734724	0.0043673	0.00491065	32.6066	31.5175	81.3283	0.0365141	901.374	194.546	4.63323	33579.1	-1095.58	26	1670.43	1044.47	-0.246652	0.467952	0.424088	0.299582	2.23878	0.125111	0.0524304	-1.42511	-0.567819	-0.757592	0.216129	-0.0866078	2.96721	5.08911	5.01086	-0.209285	-0.480755	-0.0460005	0.294723	2.08992	2.89786	2.83965	2.94679	2.96236	2.94592	3.04501
28	2	1	21.7395	-0.0727741	22.3345	0.90499	0.823826	0.131043	0.118516	0.0360868	0.00427866	27.7354	30.158	77.3098	0.0404422	1061.14	91.8135	11.5576	11519.7	-337.918	30	13.9825	17.0085	-0.288814	0.0257959	0.162192	-0.741629	-0.794477	-0.229816	-0.668686	0.0247428	-0.754542	-0.807298	-1.76107	-0.519693	3.33213	7.66416	8.94112	-0.519618	-0.0724387	0.958477	0.805314	-0.121268	2.97863	3.03321	2.92681	2.93729	3.07323	2.98168
29	2	1	20.5238	-0.29219	25.0002	0.331959	0.39956	0.107251	0.121596	0.00308705	0.00555968	23.4986	22.1221	60.2294	0.0577615	525.139	69.4812	7.558	26004.6	1952.27	17	719.007	412.239	0.39696	0.476809	-3.14815	-8.40415	-8.60302	-0.2717	0.163345	-0.163176	-0.437949	-1.02349	0.642862	-0.983759	-1.80185	-0.656829	2.38268	-0.676263	-0.230712	-0.533173	0.185833	1.03438	2.78391	2.8144	2.833	2.85053	2.87929	2.84512
30	2	1	23.3893	-0.203447	26.9201	0.175993	0.201643	0.0328366	0.0421072	0.00153714	0.00470945	21.1384	22.3003	56.601	0.0435146	329.375	50.0506	6.58084	7115.82	-1523.12	29	8.10365	9.48534	-0.246075	-0.0988751	0.160524	0.996186	0.537924	-0.303626	0.0469676	0.340679	1.09577	0.546008	-0.567754	0.195104	2.66987	7.34353	8.01615	-0.951266	-0.612609	1.86324	5.18174	5.22124	2.92112	2.89945	2.93633	2.95436	2.93999	2.8422
1	2	2	34.7049	-0.36557	22.5186	0.420315	0.535574	0.052002	0.0557216	0.0210508	0.00528445	25.0298	25.1608	92.7611	0.0351568	1283.05	95.3383	13.4579	19728.7	-6476.46	21	807.829	776.924	-0.185673	-0.140259	1.57625	2.40285	2.02623	-0.195581	-1.03873	-0.41592	-0.122989	0.134225	-0.311882	0.256687	-0.709077	-2.28162	-1.06624	0.528722	-0.158914	2.03415	0.631578	1.04046	2.96282	2.83249	2.96325	2.98147	2.89324	3.00229
2	2	2	25.3998	-0.179688	25.5616	0.220288	0.276257	0.0579216	0.0598352	0.00197412	0.00459604	24.3836	25.2913	64.132	0.0529089	656.093	81.5495	8.04533	4568.61	1812.51	24	19.236	22.1701	0.00547473	-0.0420054	-0.0754134	0.0644905	-0.159078	-0.978102	-0.141308	0.170366	1.21267	2.5835	-0.00214699	0.121717	-0.136108	-0.789921	0.632924	-0.339065	-0.460996	0.628094	-0.606935	-0.4576	2.956	2.95058	2.96858	2.79714	3.01992	2.94498
3	2	2	23.7671	-0.248018	22.4367	0.395306	0.61434	0.063034	0.0770766	0.0115	0.00698519	32.0799	29.1157	64.927	0.0508095	671.204	68.2128	9.83986	12847	609.268	18	289.837	181.788	0.0611672	-0.00108802	0.216303	-0.567457	-0.96445	0.540154	0.211318	-0.470029	0.27257	-0.919552	0.313218	-0.0725237	-1.29337	-1.28635	-0.424494	-1.65948	-1.04517	-0.244496	2.42001	5.11823	2.80679	2.8301	2.77676	2.81682	2.81917	2.86762
4	2	2	21.8181	-0.183295	20.8963	0.687673	0.886084	0.0926937	0.0974	0.0211881	0.00690821	22.3092	22.4858	53.9711	0.0799195	393.653	88.6752	4.43927	11343.7	843.475	28	47.4589	40.2306	-0.236102	-0.263063	0.404653	0.872008	1.43454	1.12362	-0.732429	-2.39751	-5.69808	-5.84653	-0.259439	-0.00879501	-0.00483697	0.386621	1.99502	0.358608	0.11005	0.794281	-2.21232	-0.740985	2.99605	2.87145	2.80517	2.95103	3.11445	2.98198
5	2	2	21.4565	-0.0635985	20.9881	0.624381	0.638488	0.161651	0.135276	0.00990811	0.00571674	25.8919	27.1284	75.6834	0.0618378	1077.59	459.282	2.34624	3182.94	-494.223	35	2.93922	1.75033	0.0202041	0.0571451	0.628456	-0.0142189	0.407227	-0.0583099	0.0569683	-0.0337356	0.145718	0.0676009	-0.0494	-0.461572	0.189436	0.41239	1.44077	1.42078	0.33617	-4.17118	-5.64393	-6.10817	2.86705	2.83849	2.77423	2.7759	3.06168	3.00079
6	2	2	19.911	-0.0145879	27.9104	0.428331	0.473806	0.137093	0.123078	0.0151667	0.00535208	28.5136	32.1359	69.9952	0.0327651	705.901	60.5542	11.6573	14491.4	-311.014	21	37.7773	28.22	-0.0539095	0.20177	-0.13122	-0.650327	-0.582927	-0.764803	0.277686	0.160394	-0.0612983	0.186616	0.226731	0.35219	2.09496	6.37903	6.1703	-0.0602277	-0.591123	0.0258421	-0.612677	-0.920603	2.854	2.85495	2.97348	2.90243	2.83261	2.74572
7	2	2	21.0234	0.0354126	18.9072	1.20255	1.49413	0.0770364	0.0728559	0.029478	0.00427732	26.9016	25.0867	63.4632	0.06376	938.78	142.025	6.60994	12217.2	-212.301	24	52.618	72.8742	0.139817	0.0316465	-0.0450614	-0.150468	0.797958	-0.0724656	-0.340877	-0.0207862	0.1853	0.129264	-0.216709	0.423412	3.39405	3.9426	3.74542	-0.841853	0.40286	1.40685	0.836339	0.296467	2.90207	2.93193	2.91265	2.92256	2.94128	3.03713
8	2	2	24.613	-0.73412	20.839	0.894253	1.32935	0.0826553	0.09983	0.00736535	0.00465521	24.1008	22.0722	61.3391	0.081517	579.059	297.597	1.94579	26542.5	-4310.88	25	319.171	463.48	-0.169717	0.150056	0.103889	-0.180312	-1.62102	-0.246103	0.161082	-0.594634	-0.686081	1.05108	-1.36757	0.317892	2.17656	2.90808	1.72437	-0.43434	-1.2222	-0.23287	-1.12306	0.267271	2.80134	2.85977	2.85338	2.84257	2.83303	2.90684
9	2	2	34.3416	0.596416	19.2293	0.321304	0.35328	0.102353	0.106211	0.012904	0.00448393	31.6564	32.8225	86.9123	0.0255275	1070.65	115.049	9.30602	21461.1	821.018	26	615.957	511.843	0.179017	-0.241218	-1.30065	-1.57912	0.948411	0.0118466	-0.292974	0.0326615	-0.0924858	2.1024	-2.45286	-0.800632	0.152734	6.58584	8.82434	-1.17724	-0.460481	0.446405	2.85364	4.06273	2.98351	2.98064	3.01173	2.9714	3.19637	2.72095
10	2	2	24.882	-0.39808	19.2433	0.629867	0.850167	0.0780991	0.11632	0.0411734	0.00447991	20.9434	22.5381	99.6157	0.0285117	1333.67	187.995	7.09418	15404.2	-1921.13	26	60.1719	84.8762	0.148771	-0.00124749	0.923398	-0.154608	0.556342	0.146959	-0.136346	0.101104	0.848367	0.170019	-0.768007	-1.22423	0.698383	5.48135	6.93981	0.059802	0.350721	1.09272	5.46709	5.35438	2.91535	2.93608	2.91284	2.92269	2.93187	2.78897
11	2	2	34.6153	0.0166346	16.041	0.885244	1.30696	0.0575522	0.0655556	0.0015847	0.00600946	27.558	22.0298	85.3082	0.0317357	1164.2	220.014	5.29149	63677.3	8327.43	26	2303.78	1403.14	-0.429563	-0.0860686	-0.016927	-0.33484	-0.0954154	0.38251	0.102869	0.406449	-0.265321	0.0382701	-0.551443	1.82415	1.68928	4.37684	3.0657	-0.489375	-0.914446	-0.282414	0.292012	1.24405	2.85398	2.85698	2.86812	2.86575	2.89315	3.03336
12	2	2	30.9129	1.12244	21.8047	0.377891	0.346904	0.0470351	0.0584182	0.00893744	0.0048961	38.7313	35.8267	68.7325	0.136973	1575.08	1822.17	0.8644	17561.3	-2623.13	22	695.288	575.25	1.79407	-1.15056	-4.04587	-8.50788	-8.86309	-0.889883	-0.240786	0.374025	0.00784976	-0.191502	2.04366	0.710417	-2.13038	-5.28306	-5.1681	0.101747	-0.101758	-0.630693	-0.50034	-0.971565	2.88699	2.94657	2.9646	2.96755	2.90899	3.0006
13	2	2	30.1169	-0.725609	23.5474	0.410002	0.457672	0.0719659	0.0777839	0.0115461	0.00542833	27.9837	30.8246	81.4965	0.0738988	925.617	778.562	1.18888	6231.53	-304.422	23	75.9114	131.041	0.520944	-0.472272	-0.830714	-1.21134	-1.96907	0.823204	-0.804817	-1.07329	-1.00946	-1.61218	-0.412633	2.29683	4.56812	6.25814	6.10645	-0.836993	-0.997821	0.0191055	0.130684	-1.24191	3.02771	3.03978	2.93017	2.9051	2.97955	2.95367
14	2	2	24.638	-0.821979	17.6571	0.24251	0.309519	0.0705282	0.0674326	0.0147347	0.00385404	23.3515	21.7087	71.3629	0.0321666	790.408	86.574	9.12985	40510.1	-5373.81	23	473.271	473.953	0.0126934	0.649483	-0.731283	-3.52462	-3.50083	-0.0466478	0.254466	0.314763	-1.41903	-0.993967	-0.695674	0.616438	6.0185	7.07288	7.54131	-0.873513	0.546399	3.13438	2.48138	2.03904	2.89346	3.08945	2.96197	2.99982	2.97545	3.06263
15	2	2	32.8336	-0.226298	22.2103	0.354417	0.428116	0.0538352	0.0656199	0.00652568	0.00484348	23.4529	22.466	77.0803	0.0441087	750.098	109.438	6.85407	26279.4	-8346.75	27	202.624	483.039	-0.0248116	0.229725	0.215802	-1.50736	0.361034	0.14062	0.0680279	-1.07968	-0.963098	-1.79827	-0.890896	1.22569	5.88308	8.09179	8.64396	-0.813474	-0.58056	2.09867	2.4566	4.12905	2.83102	2.86105	2.9593	2.90283	2.83534	2.91923
16	2	2	30.6144	0.059047	20.6321	0.372224	0.435575	0.025208	0.0247318	0.00207274	0.00499177	22.612	21.1345	67.8509	0.0750879	741.509	529.466	1.40049	43329.3	-4310.09	26	1770.59	1412.88	-0.623367	0.116682	0.814664	1.44626	1.87154	-0.0102924	-0.0919228	-0.350117	1.31157	0.0828141	1.99306	1.16923	1.21536	4.02852	0.970072	0.436476	1.5908	-1.13125	-1.67329	-2.11807	2.86686	2.84476	2.91605	2.90765	2.8554	3.15466
17	2	2	23.8874	-0.121822	22.8097	0.617277	0.517349	0.0804633	0.103251	0.0146372	0.00539242	25.0977	22.7972	84.1428	0.0326233	1151.46	150.461	7.6529	8561.69	-1356.68	32	4.69347	5.02653	0.227964	0.226403	0.376013	-0.697728	-1.92178	0.236885	-0.0769819	-0.843084	-2.14446	-2.10644	-0.0835266	0.82441	0.111257	1.13239	2.53221	0.562697	0.90492	-0.976108	-0.24231	1.31539	2.95136	3.06115	2.89387	2.95119	3.01606	3.12267
18	2	2	24.1763	-0.596646	22.7285	0.425575	0.643544	0.0589586	0.0642675	0.0143622	0.00667677	23.8719	20.8267	89.3883	0.0759433	1160.7	406.135	2.85792	18551.1	6408.77	25	636.575	412.897	-1.64896	1.19879	3.2273	4.20818	5.06893	-0.026843	-0.337429	0.36775	0.351086	-0.405376	-1.64091	1.41277	2.51291	2.65546	1.76725	0.33548	-0.526196	-0.220063	0.664042	-1.17602	2.94364	2.99216	2.99555	2.98132	3.05535	2.86816
19	2	2	29.7825	-0.580958	19.2112	0.661766	0.684508	0.0562684	0.0699577	0.0130447	0.00392659	23.5436	22.9161	59.7207	0.0443995	561.632	51.4523	10.9156	9707.02	-3590.14	26	6.5161	7.28902	0.109178	-0.246861	0.127767	0.605957	0.340556	-0.452254	0.178922	0.584136	-0.240845	0.313023	2.4783	0.159014	0.0258429	-3.77527	-5.46059	-0.35538	-0.585995	1.32319	-0.101798	0.455219	2.84012	2.82216	2.89046	2.95978	2.85578	3.11082
20	2	2	22.7144	-0.150857	22.4269	0.505993	0.649742	0.0652021	0.0709914	0.00877705	0.00356532	33.3335	36.5625	82.5178	0.0296206	926.642	73.8707	12.5441	19225.9	490.546	21	388.385	213.781	-0.127339	-0.102073	0.689026	0.319903	1.01119	0.933916	-0.465373	0.495438	-1.33982	-0.644504	-0.899317	0.358732	-0.352963	1.96911	0.54004	-0.234175	0.483557	0.641986	-0.30354	0.738787	2.90381	2.89286	2.62886	2.77016	2.92777	2.65541
21	2	2	32.4475	0.102939	22.1651	0.472212	0.692689	0.165635	0.195408	0.00192384	0.00642124	23.078	20.8463	90.2082	0.0237151	1165.44	50.848	22.9201	14605.4	2634.35	23	524.312	557.09	-0.153052	-0.340678	0.517488	0.311868	-0.896086	-0.0838845	0.384444	-0.100339	0.538154	-0.647004	1.0769	-1.07007	-0.444148	-2.34313	-3.06534	0.411772	0.613271	1.04309	-0.50886	-0.230548	2.93094	2.92321	2.95353	2.95279	2.95958	3.12841
22	2	2	21.4882	0.0358439	19.9574	0.250131	0.230806	0.0568933	0.0814563	0.00438632	0.00897336	19.2238	17.1535	77.4068	0.0648667	854.873	445.742	1.91787	14343.5	-1436.58	28	46.789	149.792	0.18299	0.198917	0.801948	0.167746	0.242086	-0.529798	0.127852	1.70822	1.38597	1.46153	1.65082	1.37155	1.3399	3.39718	2.81743	0.460132	0.423348	-0.530018	-1.37766	-3.19995	2.77857	2.79748	2.97646	2.93279	2.94852	3.09395
23	2	2	22.0134	0.0721469	24.0695	1.00199	1.38217	0.585799	0.506183	0.238501	0.00733032	36.5441	36.3519	77.7669	0.0655653	923.491	251.979	3.66496	8407.16	-62.9946	16	123.932	163.646	0.230947	-0.140019	-1.39488	-0.757137	-1.06211	0.106334	-0.603107	-1.48868	0.267563	0.00311488	0.0046648	0.97067	3.20688	1.47729	-2.9153	-0.557799	-0.755685	0.187534	1.49751	2.3856	3.16667	3.21679	3.20419	3.19989	3.01272	3.05007
24	2	2	28.8176	0.38647	17.3544	1.4941	2.14164	0.106997	0.132306	0.00647321	0.00492362	24.3776	23.8736	89.3206	0.0451171	1225.25	305.857	4.00595	15801.8	-2629.04	25	45.9342	66.1463	-0.18787	-0.191595	-1.03866	-1.14656	1.07327	0.260939	-0.396829	0.627213	0.147537	0.562285	-0.410245	-0.945693	-1.83979	0.844509	2.95247	0.302512	-0.606089	-0.0846478	0.0401481	-0.079349	2.98981	2.92868	3.01305	2.97486	2.94606	2.78395
25	2	2	24.6597	-0.276817	22.825	0.281849	0.306252	0.0714553	0.0863242	0.0106216	0.00545471	26.4596	24.5259	70.6066	0.0318482	680.984	99.5742	6.83896	18206.3	-3348.24	25	111.412	114.917	-0.164477	0.118187	0.578897	0.795246	1.86695	-0.0383947	-0.312869	0.944627	-0.69678	-0.363808	0.0842657	0.576258	1.65009	2.1086	2.31402	-1.17403	-0.147282	1.68581	3.1482	3.86359	2.99857	2.98478	2.94429	2.9291	2.99171	2.98777
26	2	2	21.8478	-0.307529	24.5884	0.41714	0.553044	0.0745589	0.0826524	0.0056778	0.0059187	22.6775	22.682	67.844	0.0828698	813.559	57.5993	14.1245	10873.2	-1223.29	27	43.1792	43.774	-0.406833	-0.44429	0.945363	1.43217	1.53357	-0.304045	0.0049752	-0.71547	0.142094	-0.414208	0.229091	1.82006	2.4264	1.78496	1.79088	-0.183909	0.128677	0.34194	2.83333	1.32429	2.82665	2.80986	2.93529	2.91673	2.96192	3.09724
27	2	2	30.4137	-0.84054	21.0537	0.620283	0.64973	0.0548118	0.0687607	0.00786029	0.0051732	32.5162	31.6601	84.2328	0.03816	1064.36	174.815	6.08846	33430.9	-4772.19	29	1597.46	763.853	-0.419599	-0.00977235	-0.0240128	2.21365	0.703166	0.403301	-0.821291	0.14495	0.264548	-0.19465	1.29068	0.492383	2.33098	4.70111	4.18944	0.494692	-0.224766	-0.214781	-0.61323	-0.744313	2.93877	2.87986	2.97895	2.98184	2.968	3.05397
28	2	2	25.2151	-1.13693	23.1786	0.734228	1.06995	0.161686	0.138342	0.00829721	0.00449927	28.6015	30.0382	78.4596	0.0608613	992.617	139.345	7.12347	15270.1	-647.679	21	157.101	113.562	-0.338178	0.675442	0.649665	-0.281608	-0.275744	0.00835589	-0.375074	0.137587	0.296865	0.480627	0.287989	-0.518335	-0.047694	1.68099	1.64114	0.118868	-0.659146	-0.235476	2.26581	1.13262	2.99	2.98649	2.92226	2.92523	3.08449	3.0618
29	2	2	19.724	-0.132546	24.0615	0.446895	0.528362	0.136118	0.193041	0.0197747	0.00545755	22.0277	21.1961	59.237	0.0798498	738.43	247.16	2.98766	23472.9	1466.07	20	247.789	188.119	0.200964	0.0345799	-0.876568	-1.14793	-1.04058	-0.0845898	0.234943	0.137761	0.0459301	-1.05435	-1.2981	-0.516848	-2.68433	1.35179	2.11596	-1.24604	-0.84925	-0.146671	-0.277946	-0.302939	2.77699	2.78129	2.8228	2.82566	2.86437	2.78768
30	2	2	22.6244	-0.0734682	26.8763	0.170833	0.201269	0.0410552	0.0559315	0.00094863	0.00543568	22.2401	23.6122	56.4655	0.0466426	547.509	31.0105	17.6556	7850.63	-1996.7	35	3.68254	2.67614	-0.0515234	-0.169572	-0.405423	1.34091	1.16691	1.22048	-0.512944	-0.515457	-0.348161	0.649405	-0.813134	1.16803	3.34388	4.9401	4.71627	0.148794	0.046426	0.565407	0.0132207	-1.09312	2.89181	2.85076	2.92695	2.9467	2.94703	3.03791
1	2	3	35.0223	0.0464755	15.1814	1.49419	1.77271	0.0581717	0.0671111	0.00841499	0.00383676	21.8267	21.4256	92.1004	0.0345688	1282.29	147.974	8.66566	17531.1	-400.861	15	731.52	1081.63	-0.329592	-0.716083	1.61445	1.70239	2.23875	-0.152537	-0.197603	0.86417	-0.879009	-0.480641	-0.00588879	-0.805874	-0.418483	-1.71472	-1.3246	-1.29854	0.526513	2.88707	5.77547	5.47208	2.981	2.84008	2.9858	2.99063	2.9479	2.9984
2	2	3	25.0301	-0.0318002	22.3745	0.224177	0.276604	0.0817971	0.0709868	0.0325952	0.00277921	22.4081	23.2026	63.4538	0.0474806	645.291	92.7742	6.95551	4558.72	478.301	34	6.53423	9.4821	0.116784	-0.0329872	-1.15714	-1.06488	0.169394	-1.88526	-2.00722	2.27979	2.58795	2.69482	-0.285204	-0.66205	-0.361696	-0.81471	2.20495	-0.103751	-0.0250182	0.690924	-0.616652	-0.861579	3.08167	3.10132	2.98562	2.83218	3.12244	2.9817
3	2	3	24.1695	-0.223361	20.8456	0.266513	0.308936	0.0612246	0.0727523	0.00909129	0.00433913	31.0455	28.2278	59.8372	0.0501777	531.99	75.9291	7.00641	12988.2	777.05	19	363.727	215.671	-0.0611646	0.24593	-0.16584	-1.03277	-0.288354	0.319567	-0.0386958	1.29749	-0.386201	-0.38498	0.688626	0.346054	-0.237458	-2.37054	-2.09956	0.215	-0.0433489	1.49102	3.43395	3.67858	2.81625	2.82908	2.83852	2.86352	2.82741	2.85682
4	2	3	21.5629	-0.115285	20.9053	0.719753	0.956814	0.0913336	0.0911254	0.00489041	0.00529071	21.4464	20.9006	52.3915	0.0602229	360.26	98.8365	3.64501	10729.3	469.403	29	33.2267	38.6749	-0.155642	0.262517	-0.066666	0.110917	-0.113477	-0.255848	0.878206	-0.82939	-0.564968	-1.17793	-0.253248	-1.21533	-0.698775	1.71371	2.28785	0.345791	-0.108142	0.129134	-0.970737	-2.18021	2.9653	2.91076	2.89224	2.98062	3.1077	2.99031
5	2	3	20.9901	0.105184	19.4046	0.99588	1.33908	0.21242	0.172221	0.0433988	0.00728184	22.4583	23.4432	74.4914	0.0863042	823.164	939.819	0.875875	2078.45	-85.1185	33	3.12204	1.7725	-0.0410353	-0.15452	0.0971374	0.358504	-1.06022	-0.195428	0.0750791	0.449966	0.929622	0.838105	0.166275	-0.805899	0.274402	0.929418	-1.33417	-0.505019	-0.382492	0.127501	-1.22115	-3.62473	2.90843	2.94348	2.92657	2.93004	3.18326	3.26017
6	2	3	19.9147	0.0246594	25.1235	0.53009	0.607788	0.117359	0.105013	0.00500353	0.00471234	27.9319	31.4025	66.7172	0.0307446	580.95	52.3158	11.1047	13356	-385.149	20	32.291	37.9093	-0.380459	-0.0371794	-0.17654	0.0183782	-0.199502	-0.274418	-0.372863	0.111893	0.965967	1.21585	-1.2856	0.471801	4.07377	6.24194	6.73338	-0.497528	-0.721771	0.447319	0.104125	0.0248055	2.86753	2.87103	2.98153	2.92009	2.87172	2.83372
7	2	3	20.9805	0.0189886	18.1649	1.01548	1.26776	0.0348767	0.0445782	0.00112528	0.00385705	26.4778	24.6305	64.2905	0.0646726	1003.4	191.568	5.23784	11737.2	1516.73	21	56.6624	113.47	0.032262	0.105331	-1.71711	-1.67937	-0.850094	0.17215	0.0424262	-0.045841	-0.640659	-0.649079	0.578762	-0.679808	0.925388	0.998091	0.384971	-1.52992	1.17228	2.05184	1.3964	2.18026	2.87394	2.90614	2.88204	2.88702	2.92874	2.98699
8	2	3	24.0137	0.0225895	19.5281	0.46987	0.621578	0.0616959	0.0819591	0.0061767	0.00432578	23.3289	21.167	63.1336	0.0632092	708.875	323.28	2.19276	21532.6	-738.24	19	106.931	156.277	0.0149685	0.202972	-0.473072	-1.75371	-1.9969	0.540827	0.464564	-0.750149	-1.1951	0.913546	0.339296	-0.160808	1.17134	0.918924	3.73713	-0.610712	-0.877911	1.22722	0.819423	-0.248149	2.90691	2.95955	2.9542	2.95676	2.94997	3.02009
9	2	3	31.7781	0.365611	21.7015	0.26621	0.382657	0.0899593	0.0932886	0.00441958	0.00538702	32.6075	33.8588	88.216	0.0385841	1068.52	103.546	10.3193	19659.4	-2979.32	28	527.699	458.098	0.129314	0.231315	-0.186091	0.860092	-1.41245	-0.0964498	0.0726039	0.101811	-0.607911	-0.125541	-0.492396	-0.664106	2.67315	5.30502	7.22236	-0.423751	-0.232434	2.01469	2.89099	2.39953	2.91764	2.92483	2.94827	2.92766	3.06041	2.67896
10	2	3	23.2231	-0.526359	16.8959	1.70609	2.48549	0.0760213	0.148354	0.0235394	0.00443238	19.5338	21.1881	104.481	0.0421401	2129.38	478.72	4.44806	13900.5	-2942.34	26	40.9739	37.2786	-0.0205954	0.161588	-0.10979	-0.64453	-0.784009	0.0389322	-0.395223	0.229627	-0.458901	0.724551	-0.743649	-1.19924	3.02829	5.64519	7.90903	-0.207495	-0.759208	2.06808	7.0023	6.89609	2.90536	2.91547	2.9309	2.93295	2.90642	2.6822
11	2	3	34.8862	0.236195	14.0524	0.625442	0.733191	0.0547746	0.0566412	0.00120393	0.0057904	26.6901	21.6884	85.591	0.0330611	1138.04	239.998	4.74188	67875.6	7360.32	26	2408.58	1278.61	-0.461232	0.121366	1.23825	-0.983766	0.171494	-0.134463	0.0106296	0.98974	-1.10059	-1.73189	-1.77954	2.89668	4.17577	6.50399	6.9878	-0.357428	-0.144037	1.95925	0.407104	1.27697	2.86884	2.87926	2.87826	2.87055	2.92932	2.9819
12	2	3	31.4697	0.0957136	21.644	0.333581	0.288382	0.0456853	0.0542632	0.00796064	0.0039772	35.8503	32.8161	70.8508	0.150497	1389.86	1726.32	0.805101	16421.1	-6447.62	25	321.188	400.998	-0.870109	0.559081	-0.350975	-0.682304	-0.380353	-0.187923	0.707943	0.199336	-0.1016	-0.0162182	0.771842	0.80869	2.35847	3.85483	5.38189	0.69131	0.100562	1.03677	-0.0239122	-0.239676	2.91286	2.94898	2.94811	2.97325	2.91687	3.01792
13	2	3	27.461	-0.555272	26.6147	0.272673	0.383333	0.0879254	0.109112	0.00592056	0.00657892	27.3058	30.5784	85.7117	0.0649176	980.295	488.679	2.00601	10391.9	131.665	21	360.977	336.422	0.00890947	-0.0932296	-0.202433	-0.0354962	-0.780489	1.66864	1.33896	3.05953	5.24091	4.26141	0.485949	-1.08259	-3.26174	-4.59137	-4.25373	0.378652	-0.897404	-0.297363	-2.93683	-1.97901	3.03667	3.10677	2.93682	2.91699	2.95931	3.05348
14	2	3	22.9912	-0.0837794	17.1575	0.359108	0.462106	0.057602	0.0597538	0.0147183	0.00350383	21.5357	20.5771	70.7207	0.0361099	719.561	47.8006	15.0534	34153	-6924.96	22	85.2707	106.796	0.600974	0.908688	0.412762	-1.29477	-3.06369	0.818089	-0.397663	0.706591	-0.4544	-1.04153	-1.70001	0.98824	5.28873	8.05977	7.81048	-0.947954	-0.0425563	1.21717	2.16912	1.41253	2.89577	3.03747	2.96458	2.99634	2.92697	3.06831
15	2	3	32.9478	-0.0669855	22.9096	0.45515	0.507176	0.05688	0.0644262	0.00346979	0.00361556	23.2157	22.2568	78.7364	0.0350075	979.364	93.658	10.4568	27195.3	-5804.88	19	306.409	578.48	-0.486887	0.782027	-1.26604	-0.0193762	0.23741	-0.404612	-0.392049	-1.32198	-0.76771	-0.701781	2.11639	2.68573	5.41787	7.07696	6.65041	-0.506484	0.378861	-0.297084	1.82989	0.529523	2.88582	2.84966	3.01056	2.94692	2.87752	3.05434
16	2	3	30.7127	-0.352985	21.0634	0.414706	0.499198	0.0221813	0.0221029	0.00292822	0.005655	23.9588	22.5993	69.3811	0.0702553	746.366	715.341	1.04337	44799.9	-4299.13	33	1828.31	1207.49	-0.83687	-0.282491	0.383412	2.1743	1.07567	-0.232917	-0.117293	-0.046505	0.892966	0.166765	2.54381	0.00167809	-0.166307	-0.683714	-1.09165	0.948457	0.220305	-0.642814	-1.09593	-2.09997	2.87924	2.8731	2.91487	2.90111	2.7025	3.11929
17	2	3	27.8156	-0.0925745	21.5133	0.633678	0.558898	0.0519317	0.0697948	0.0178107	0.00436174	24.4661	21.9954	77.2139	0.0401575	827.255	216.526	3.82058	9248.8	-743.628	22	33.6314	60.8838	-0.207577	0.30409	1.33782	0.467046	-0.311579	0.129207	0.106114	0.392714	-0.224326	-0.336527	-0.595184	1.10436	0.841394	4.18996	3.1599	0.633511	0.547623	-0.973108	-1.42302	0.67178	2.84725	2.83026	2.82317	2.84465	2.90871	3.01412
18	2	3	22.5426	-0.170887	19.6335	0.54172	0.66304	0.0743159	0.0788905	0.00443808	0.0058698	19.1939	17.0641	71.8975	0.0572449	704.005	149.3	4.71536	14018.6	-241.006	21	233.547	244.437	-1.06963	1.90057	1.75118	-0.0891918	0.477945	-0.258227	0.678843	0.195378	0.604648	0.877482	-0.335947	1.34407	5.84494	9.57618	9.73911	-0.305542	0.314253	-0.431296	1.53551	1.57714	2.79264	2.90187	2.97855	2.94847	3.07043	2.45892
19	2	3	29.5384	-0.050788	21.0484	0.305806	0.341708	0.0636974	0.0789578	0.0124373	0.00447596	25.5343	25.3584	62.7846	0.0440688	595.536	61.3046	9.71437	12705.2	3322.47	15	807.245	1025.72	-0.11369	-0.435469	0.248503	-1.13016	-0.272876	0.105545	-0.247607	1.30555	0.19472	-2.61458	2.77135	-0.0456598	-0.432067	-4.98168	-4.81509	-0.593506	0.532769	-0.899326	0.200822	-0.188948	2.84991	2.83596	2.89173	2.97372	2.88281	3.11705
20	2	3	21.8826	-0.131509	22.4564	0.465161	0.576433	0.101412	0.139762	0.0108916	0.00504215	34.5796	37.4221	85.8293	0.0266472	1158.42	83.1463	13.9323	18990.3	233.256	22	107.899	88.674	0.0337068	0.194698	0.793786	-0.292119	0.0845883	-0.317882	1.06378	1.49331	1.94488	-1.8756	-0.0834685	-0.276443	0.805537	1.08713	3.52448	-0.101175	0.44982	0.537428	2.65336	-4.51747	2.85941	2.86524	2.70735	2.69285	2.87395	2.72372
21	2	3	32.4169	0.0627378	21.1429	0.288227	0.282213	0.0915545	0.0785126	0.00530863	0.00520673	19.4102	17.3522	90.3191	0.0130151	936.238	55.2278	16.9523	14002.2	-1070.42	26	122.806	227.017	-0.495911	0.0606801	0.914401	0.128957	1.56069	-0.265001	0.269632	-0.434799	0.44365	-0.831271	-2.13413	1.98534	6.08666	8.44888	8.93994	-1.00259	0.0561195	0.251812	1.23503	1.51813	2.94619	2.93127	2.96557	2.97074	2.97155	3.00178
22	2	3	21.4047	-0.0422727	18.9888	0.56094	0.577306	0.0609266	0.0734343	0.00429509	0.0108266	21.4468	20.0241	75.6598	0.0597972	982.945	399.683	2.45931	16254.7	-516.98	21	69.8272	88.0142	-0.14055	-0.430277	-0.262391	0.323376	0.537443	-0.924555	-1.03941	0.850628	1.77695	1.77654	0.79892	1.74025	4.29641	5.18459	5.25083	1.38191	0.368474	-0.468131	-1.99933	-2.03221	2.79851	2.83173	2.97479	2.9394	2.98532	3.10229
23	2	3	21.9926	0.00554834	22.5206	1.34291	1.96003	0.558195	0.464731	0.0389595	0.00792146	34.3603	33.4491	75.2457	0.0667903	1339	207.313	6.45886	7533.66	371.307	18	54.4851	109.942	0.441528	0.573586	0.0418342	-1.77663	-1.82609	0.0987999	-0.852521	-1.53957	0.217459	-0.338989	-1.41935	1.49766	3.75358	0.524327	-1.7272	0.269159	-0.570431	0.252958	4.86709	4.55235	3.09935	3.20719	3.16741	3.1614	2.88327	3.05013
24	2	3	29.6269	0.301576	15.8012	1.4088	1.85495	0.0591365	0.0762643	0.00681625	0.00475364	23.8364	23.1195	88.6982	0.0417172	1017.71	376.492	2.70314	10741.9	-2291.05	24	15.2589	14.1923	1.6557	-1.56996	-5.09586	2.58559	0.829765	-0.212533	0.0706399	0.126749	0.692213	0.649948	-1.24611	0.175618	0.657406	1.39761	4.28676	0.879595	-0.0731454	0.522187	-0.0332766	0.692298	2.9307	2.80356	2.92826	2.89431	2.95281	2.85292
25	2	3	23.8172	-0.15968	22.5135	0.459262	0.459864	0.0684308	0.10043	0.00179507	0.00510897	25.2099	22.5605	69.5232	0.045253	716.526	122.899	5.8302	17764.3	-913.909	23	177.671	241.553	-0.143976	0.282113	0.398044	1.53763	0.239983	-0.265464	0.244053	-0.179897	-0.600795	-0.202385	0.559466	1.26929	3.50325	5.04661	5.83933	-0.130207	1.09046	2.98053	3.84032	5.63134	2.9713	2.93425	2.92752	2.90795	2.92237	2.90781
26	2	3	22.3621	-0.164332	25.117	0.471173	0.675831	0.0722178	0.0791734	0.00722496	0.00537931	23.3073	23.3345	68.0518	0.0587747	626.217	54.749	11.4379	10808.9	1848.92	20	106.427	82.0142	-0.360084	-0.515022	-0.53894	1.31949	0.681759	0.0992211	0.113199	-1.01041	-0.411825	-0.864234	1.9262	0.888418	1.30919	0.524259	0.800203	-0.0357325	0.0368455	-0.649694	-0.337264	0.652951	2.82332	2.7514	2.8979	2.88442	2.99914	3.11315
27	2	3	30.7778	-0.323928	20.8757	0.484091	0.772316	0.0609384	0.0739076	0.0107045	0.00431032	30.9988	29.9987	76.9343	0.0390756	786.891	291.126	2.70293	31723.7	-416.428	26	1719.22	1301.88	-0.917339	0.240426	0.786784	1.5424	1.6245	-0.647905	-0.000735569	-0.0639687	-0.211055	-0.42399	1.47664	0.581054	1.83035	2.77986	2.8139	-1.26306	-0.544887	0.534013	0.305238	-0.179385	2.94878	2.88204	2.96506	2.98092	2.96554	3.07371
28	2	3	22.5972	-0.251696	23.8285	0.457807	0.599676	0.204245	0.184082	0.0871839	0.00511621	29.0912	30.2672	76.3018	0.0390599	968.194	74.4121	13.0112	13113.2	-171.826	17	77.6898	67.9642	0.358377	0.585619	0.381256	-0.613445	-1.63357	-0.357652	0.176435	-0.57596	-0.248152	-0.255846	-0.39325	-0.0562226	4.29758	7.52841	7.71744	-0.737254	0.248454	0.248851	-0.0390294	0.816927	3.04406	3.12074	2.99131	3.00323	3.22389	3.0924
29	2	3	19.5666	-0.0297159	23.7693	0.400047	0.488787	0.110285	0.178256	0.0127635	0.00436753	20.8739	20.9383	59.9489	0.0497735	513.911	87.5204	5.87189	16958.2	-1221.74	32	18.3507	21.2905	-0.336223	-0.495248	-0.816818	-0.87548	-1.03724	0.422856	0.0459099	-0.362375	0.295476	0.414945	-0.675368	-0.452576	-3.5936	-2.83131	-3.3873	-0.119886	-1.12928	0.641623	1.46628	4.92001	2.789	2.79038	2.81712	2.82029	2.83556	2.8176
30	2	3	22.4722	-0.0879255	26.3793	0.185453	0.241379	0.0424117	0.0578651	0.00272183	0.00522216	21.935	23.2489	56.7239	0.0444531	474.062	34.6897	13.6658	6634.63	-912.017	27	5.75511	4.67385	0.144624	-0.658487	0.0921008	0.668141	0.159495	1.82406	-0.479334	-0.740255	-2.16394	-2.81798	2.71181	1.95486	4.20043	5.88956	5.85955	0.637638	-0.80942	0.160272	-0.866994	-0.763049	2.89454	2.87388	2.84702	2.94264	2.94345	3.04915
1	3	1	35.0444	-0.302175	19.966	1.25213	1.73902	0.0768676	0.088223	0.0156883	0.00472967	21.5822	21.2023	92.3098	0.0418522	1439.83	138.285	10.412	17581.7	-1211.69	21	532.912	731.547	-0.366465	-0.291476	1.32191	1.48324	2.22708	0.033627	0.0595944	-0.939313	-0.10344	-0.329937	0.735083	0.10507	-0.606222	-1.07828	-1.47719	-1.33267	0.224968	2.74541	3.35353	4.09073	2.97057	2.83929	2.96145	2.96889	2.9797	2.97731
2	3	1	24.9724	0.0173293	24.3686	0.316038	0.478753	0.0864024	0.0806915	0.00470268	0.00336753	24.0016	24.4362	63.123	0.0378094	476.602	55.6186	8.56912	4981.48	-116.809	26	7.30581	11.1923	-0.0870022	-0.433367	-0.957783	-1.67127	-1.10796	-0.20441	-0.0417942	1.25145	4.11308	3.74968	-0.444943	-0.666559	-1.78616	-1.6104	0.926171	0.0314618	-1.02841	-0.280974	-0.203251	0.311535	3.01761	3.06611	2.95171	2.73765	3.02195	2.95562
3	3	1	24.6124	-0.32024	21.7392	0.338938	0.338439	0.0654967	0.0789584	0.00304597	0.00557607	31.4378	28.0991	65.032	0.0504745	631.022	89.711	7.03393	14005.9	388.791	20	533.67	398.984	0.398986	-0.0721542	-0.512906	-0.0309182	-0.272529	0.446759	-0.103622	0.364367	-0.159183	0.43518	-0.101612	0.353441	-0.64845	-1.33243	-1.0757	0.142267	0.613944	2.1935	6.04186	7.05016	2.81555	2.83889	2.79026	2.81728	2.8325	2.8892
4	3	1	21.3563	-0.104882	20.7592	0.603871	0.65131	0.0807154	0.0796059	0.0202198	0.00550223	20.1895	19.7645	52.6311	0.0661221	372.018	82.7495	4.49571	10546.7	560.732	23	36.6416	34.7436	-0.0311681	-0.194456	-0.0951317	-0.475061	0.84581	-0.158928	-0.0896041	-0.498167	-0.968409	-0.159903	-0.904878	0.102811	-1.18037	0.655962	1.02118	0.553492	-0.301924	0.872832	-0.48873	-1.42714	2.98061	2.93191	2.91223	2.98383	3.1125	3.01745
5	3	1	21.2176	-0.158224	19.4829	0.98438	1.28119	0.209426	0.171369	0.0225363	0.00769795	24.5809	25.6586	78.4358	0.074554	1337.58	803.365	1.66498	2394.59	-206.865	30	3.04366	1.83206	0.202012	-0.439308	-0.0745058	0.356109	0.838571	-0.0535033	0.026574	0.11131	0.399123	0.290338	-0.582028	-1.27056	-0.0861253	1.04657	3.77677	0.46685	0.9344	-2.57787	-5.40544	-7.51063	2.88145	2.81947	2.7153	2.71029	3.19827	3.01401
6	3	1	19.9609	0.0540275	25.2472	0.343265	0.395518	0.1101	0.102474	0.0565844	0.00413503	27.7459	31.645	67.8447	0.0479073	562.282	58.4146	9.6257	12149.2	-778.049	23	12.2386	12.5069	-0.557917	0.232497	-0.460638	-0.117265	-0.0918331	-0.538213	0.981276	0.918024	0.958642	0.358028	-1.12557	0.998796	4.97834	7.45969	8.66895	-0.657215	-0.1343	0.0450014	1.4533	0.287478	2.8775	2.87018	2.98633	2.93494	2.85416	2.7773
7	3	1	20.9806	0.0238427	16.8101	1.39483	1.42099	0.061494	0.0593714	0.00394572	0.00522582	28.1072	25.5869	68.0322	0.0456519	659.589	133.295	4.94833	11216.7	-2129.37	32	11.0084	11.5048	-0.224815	-0.163949	0.132571	-0.620146	-0.67836	0.0134174	0.0361896	-0.210299	-1.12343	-1.31448	-0.801635	0.669157	3.29882	4.69175	5.28803	-0.190566	0.148901	2.46213	1.72191	1.10191	2.89242	2.91589	2.90161	2.91674	2.92384	3.01094
8	3	1	24.8479	1.37547	19.7912	1.02751	1.32552	0.0723709	0.0881969	0.00494748	0.0048413	24.2347	21.8254	64.194	0.0582061	639.825	227.806	2.80865	22235.2	-10.2529	24	121.494	222.242	0.0661869	0.145131	-0.759398	-0.925958	-1.1822	-0.514832	0.332069	-0.665436	-0.520479	0.19698	-1.86753	0.393423	5.03771	7.30774	6.94071	0.494066	-0.194719	-1.51835	-2.08168	-2.54777	2.84887	2.92862	2.91146	2.91538	2.87743	2.90051
9	3	1	33.6049	0.962222	20.7511	0.257335	0.335927	0.154953	0.183508	0.0191736	0.00489175	30.5934	32.1468	85.3105	0.0355031	903.201	95.795	9.42847	21129.7	-1761.07	30	433.768	364.05	0.173423	0.717434	-1.85848	-1.67333	-0.472104	-0.64645	-9.98543e-05	-0.599637	0.161506	-0.0482419	-2.65097	-2.01302	0.453976	7.48086	8.60361	-0.979961	-0.685057	-0.151349	4.81825	3.81308	2.97718	2.98032	3.04914	2.97585	3.20425	2.677
10	3	1	25.952	-0.760294	21.5608	0.527689	0.482686	0.0874305	0.128473	0.0251869	0.00665563	21.9131	23.4484	104.757	0.0257336	1916.88	200.47	9.56195	17803.9	-304.116	29	233.136	186.715	-0.140245	0.229821	0.515021	-0.41243	-0.188	-0.206611	0.0569762	0.131048	-0.00274239	-0.582783	-1.16925	0.749377	3.44795	4.842	6.30375	-0.796616	1.35476	4.46223	7.12552	8.01636	2.88196	2.90085	2.8843	2.89994	2.91048	2.82306
11	3	1	34.1351	0.0490792	14.2133	0.40732	0.453942	0.0537749	0.0573802	0.000580081	0.00499318	26.1879	22.1862	88.2291	0.037687	1022.05	253.94	4.02479	73039.3	12412.2	27	2164.08	922.34	-0.754706	-0.0414533	0.969579	-0.234866	-1.96247	-0.631913	-0.254738	0.860647	-0.251769	-1.12427	-1.18111	0.366585	3.43718	7.27321	9.06698	-0.00636812	-0.299908	-1.02056	1.26392	0.767986	2.90147	2.93992	2.89786	2.8947	2.97179	2.94042
12	3	1	31.3205	0.410765	22.369	0.255755	0.361759	0.0527404	0.0731221	0.0248636	0.00585876	38.7715	35.6731	73.1228	0.134186	1587.05	1666.23	0.952483	19816.1	-2566.65	22	963.595	1045.55	0.136664	-0.290469	-0.465005	-0.183639	0.402347	0.0836378	-0.639016	0.852743	-0.517335	-0.349758	-0.290843	1.0538	2.01182	4.8561	4.80407	0.807063	0.501541	-0.920284	-0.480468	-1.45086	2.91581	2.93999	2.92514	2.97326	2.92693	2.98981
13	3	1	26.198	-0.0902234	24.039	0.349274	0.487534	0.068537	0.0820518	0.00016042	0.00529245	28.5617	31.423	89.1721	0.06008	1312.89	563.79	2.32869	3887.89	409.077	25	13.2582	14.6578	-0.0713046	-0.509115	1.1468	0.356012	-1.51461	-0.619845	-0.433608	1.36767	0.153356	-0.00752255	0.425149	0.733133	2.91627	0.885009	1.66547	-0.225386	0.98627	0.516469	2.58271	1.15076	2.97973	3.03828	2.94326	2.92777	2.95642	3.02759
14	3	1	23.2026	-0.192436	17.2993	0.347276	0.491353	0.0811444	0.077744	0.0459904	0.00421988	23.352	21.9194	70.742	0.0260816	620.836	67.6671	9.17486	38181.2	-1171.46	22	244.685	180.388	0.247709	0.718206	0.162625	-2.28224	-2.08936	0.436539	0.449749	0.497399	-1.50157	-0.430405	-0.0594217	0.915197	5.41852	7.85258	7.71857	-0.835856	-0.334097	1.65048	2.41962	1.80061	2.87857	3.01284	2.94845	2.97408	2.91765	3.0796
15	3	1	32.8614	0.224679	23.604	0.716361	0.891682	0.0647798	0.0736491	0.0135795	0.00481616	24.3422	23.4626	78.9873	0.0574349	1070.96	106.281	10.0767	30768.6	-5403.31	22	877.09	1060.57	0.716204	-2.18223	-5.96608	-7.19362	-6.91136	-0.0590519	-1.09041	0.0972762	-0.504061	-0.865387	1.705	2.67692	4.11045	6.33405	5.73324	0.703624	0.185393	1.239	-0.969788	-1.54315	2.81657	2.87654	3.01796	2.94599	2.86864	3.04803
16	3	1	30.9194	0.0899671	20.7678	0.412781	0.497456	0.0365616	0.0383281	0.000388879	0.00538473	23.2302	21.4751	67.7529	0.0793378	570.165	566.886	1.00578	48860.2	-3462.23	27	3011.15	1848.82	0.00665382	0.703571	0.578767	1.516	0.942094	-0.199567	0.065256	0.435486	0.729296	-0.871132	2.87982	1.39001	2.71435	2.65016	1.44131	0.431064	-0.47733	-0.845172	-0.120233	-1.7575	2.87085	2.82154	2.9112	2.90618	2.83204	3.14229
17	3	1	26.5342	-0.615967	23.1581	0.377253	0.505181	0.0824176	0.0917969	0.0144723	0.00506804	26.3368	23.8058	78.6794	0.0453298	978.506	182.778	5.35353	6891.55	137.795	25	19.427	31.5408	0.181177	-0.308602	0.035765	0.170811	-1.97688	0.13981	0.070166	0.784735	-0.301771	-1.18901	0.0892138	0.259809	1.38538	6.01399	7.33245	1.14736	-0.460895	-0.0558707	-0.660838	-1.52212	3.0024	3.09589	2.95173	2.98986	3.03337	3.05094
18	3	1	23.0708	-0.397606	19.8309	0.73329	0.950851	0.111735	0.140542	0.00608568	0.00590002	20.9144	18.2539	71.6051	0.0587755	966.646	408.272	2.36765	15995.9	-70.0662	22	359.35	322.371	0.654757	0.122233	-1.22878	-1.46945	-1.29535	-0.123529	-0.0145997	-0.547713	0.269779	0.593892	-1.50501	-2.44973	-4.07506	3.20002	4.45475	-0.253046	0.102189	-0.053218	2.59055	2.83465	2.69751	2.76791	2.85509	2.8108	2.90177	2.43421
19	3	1	29.1156	0.0137046	16.6937	1.42528	1.33356	0.0529347	0.0737314	0.00390515	0.00354	21.7965	21.577	60.2257	0.0708044	520.95	106.936	4.8716	10057.6	-10.0724	17	232.302	539.49	-0.00725829	0.126428	-0.155483	-0.313674	0.0546925	-0.194492	0.328158	0.752922	-1.78262	-1.56884	3.31776	2.43224	1.39804	0.909067	-1.93394	-0.439287	0.320371	-0.472269	-0.523949	1.31249	2.85379	2.8309	2.88269	2.95205	2.87349	3.13891
20	3	1	22.4588	-0.0650783	21.3174	0.349409	0.32815	0.045948	0.0540445	0.015306	0.00365818	33.1199	35.8057	79.9725	0.0309828	664.055	96.7493	6.86367	18482	-66.2894	19	133.707	84.7098	-0.172883	-0.0598456	1.20783	0.767569	0.401334	0.118645	0.851426	0.41251	0.838939	-0.414407	0.0705213	-0.252619	-0.0918572	1.36176	2.38033	0.808091	0.116823	-1.76237	-0.275793	2.05422	2.90526	2.89347	2.76896	2.80284	2.91461	2.77018
21	3	1	31.8712	-1.4301	22.5719	0.530904	0.555828	0.182774	0.196775	0.0284178	0.00585347	21.5217	19.0586	92.1647	0.021507	1405.23	68.0096	20.6623	15903.5	4107.54	25	638.739	479.304	-0.187632	-0.41535	0.253423	1.71927	0.429519	-0.301437	-0.342732	0.646573	0.349347	-0.082845	1.09036	0.518597	1.40879	2.94029	1.91183	0.0345321	-0.111333	0.519733	0.878085	0.0563306	2.95788	2.92974	2.95334	2.95917	2.97573	3.07399
22	3	1	21.5667	0.0211736	19.9418	0.377838	0.362675	0.0629993	0.0775358	0.0233336	0.0106405	20.4414	19.5626	78.3	0.0582501	1125.05	355.737	3.16258	16025.7	-3669.43	29	42.0001	91.3005	-0.00912001	-0.544615	-0.31701	0.097566	-0.770358	-0.440474	0.261807	0.342713	0.852368	0.448625	0.569266	0.908012	3.38023	5.61333	4.77146	1.3021	-0.0731171	-0.722913	-0.950042	-1.88087	2.79253	2.84525	2.97598	2.94289	2.94921	3.03372
23	3	1	23.054	0.483309	23.7457	0.97356	1.32691	0.409208	0.329866	0.0197466	0.00753206	35.5603	36.4453	73.8761	0.056121	668.222	115.736	5.77366	8373.95	1653.21	21	101.048	213.185	0.247881	-0.0882105	0.024597	-0.260202	-0.498605	0.427407	-0.00774116	0.692565	0.0138953	-0.0347914	0.902111	0.485064	-0.224485	-2.05032	-0.86834	-0.697803	-0.260332	0.717047	3.73297	3.9422	3.20576	3.2484	3.24612	3.25133	3.18104	3.18095
24	3	1	28.8542	-0.343164	16.2432	2.07393	2.96967	0.0889098	0.113228	0.00233012	0.00563916	24.8624	24.4662	87.522	0.051	1271.26	344.939	3.68546	19797.5	-4644.35	21	145.362	261.577	-0.081911	-0.206102	-0.404919	0.861166	3.38425	-0.0132827	0.00470816	-0.304586	0.363991	0.205847	-0.640266	0.323433	1.92299	4.32322	5.87949	0.207169	0.293768	-1.1273	0.318578	-0.262932	3.02898	2.79172	2.96802	2.93592	2.90291	2.81062
25	3	1	23.5905	-0.100778	24.0558	0.417003	0.483348	0.0636723	0.0812199	0.000335241	0.00581787	25.2278	23.6409	70.4727	0.037697	803.535	81.5006	9.85925	18267.4	-1047.81	21	242.553	353.148	-0.287632	-0.0708379	1.25311	1.59144	0.494544	0.125605	0.0543925	0.761277	-1.29194	-0.432329	-0.994601	0.962936	1.26438	3.75035	4.42583	1.1971	1.91983	3.54317	3.67265	6.0239	2.924	2.90928	2.88809	2.88332	2.86031	2.92634
26	3	1	21.5671	-0.0697671	21.8119	0.640246	0.627218	0.0584583	0.0641364	0.00383394	0.0039675	22.5025	22.4848	65.3784	0.0837333	864.101	104.01	8.3079	9457.19	-393.293	29	23.6262	46.4526	0.206572	-0.0276077	-0.0281992	-0.153581	-2.37271	0.439008	-0.0794664	0.359791	-0.722587	-0.60106	1.51335	-0.25054	1.57198	0.304781	2.26872	-0.658142	0.0483761	0.560571	-0.150269	-1.06939	2.87509	2.90383	2.96849	2.94798	3.10254	3.11755
27	3	1	30.9027	0.838105	20.4314	0.496567	0.555903	0.0481935	0.058432	0.00625481	0.00355462	29.9242	28.605	77.2302	0.0352899	933.533	261.751	3.56649	29123.4	-1581.75	23	508.983	611.231	-0.58264	0.400317	1.09662	0.397451	0.341016	0.0974691	0.0252849	0.0954113	-0.313789	1.77944	1.41489	0.71975	3.90933	2.89998	1.66371	0.398819	0.0708207	-1.43992	-0.411985	0.840498	2.93714	2.9088	2.98052	2.99392	2.95788	3.09309
28	3	1	21.8522	-0.0343625	24.1762	0.527736	0.74037	0.163205	0.166807	0.0552223	0.00541209	27.5794	29.1719	80.185	0.030587	846.277	73.4682	11.519	11964.2	-292.649	30	16.6708	21.9428	-0.459992	0.247474	0.608374	-1.32878	-1.09643	-0.317834	0.111446	-0.736232	0.411817	0.871335	-0.940198	1.50541	6.31014	8.8349	9.68993	-0.344685	1.4768	0.607335	0.665283	0.489721	3.02267	3.06421	2.94362	2.95155	3.17769	2.96358
29	3	1	20.1551	-0.181316	23.6549	0.360494	0.485476	0.0974676	0.119038	0.0106033	0.00610367	23.8551	22.9605	60.934	0.056594	659.973	139.504	4.73086	24053.2	-341.681	26	172.056	149.801	1.04145	0.616562	-2.57736	-5.74493	-4.7661	0.318072	-0.303584	-0.673693	-1.14879	-0.737591	0.922062	0.928477	-2.0231	-1.05471	4.84167	0.383761	0.721036	0.0144863	-0.128338	-0.584042	2.82876	2.86852	2.87074	2.90341	2.89784	2.85449
30	3	1	22.291	-0.0879248	24.8726	0.175025	0.171581	0.0323619	0.0406827	0.00905082	0.00385647	20.4735	21.4539	54.9411	0.033689	409.878	39.5297	10.3689	7536.41	-535.885	26	8.76597	8.914	-0.194053	0.947397	0.221366	0.734339	0.358031	-0.803757	0.186559	0.210541	-0.536862	2.02749	1.15776	0.5403	0.693317	3.12645	3.0118	0.360456	-0.00333889	-0.232694	-0.528298	-1.18178	2.90481	2.87798	2.97399	2.94978	2.93197	3.06329
1	3	2	35.1549	-0.243405	17.8487	1.38125	1.62757	0.0433935	0.0529507	0.00108322	0.00498099	23.8846	23.844	93.0361	0.0351835	1799.07	78.1722	23.0142	17876.3	-3704.35	17	572.14	852.076	0.113523	-0.192927	0.635413	2.4122	0.884534	0.123856	0.27904	0.0729291	0.0861491	-0.301081	0.275076	0.448181	0.453454	-1.15017	-2.63971	-0.588426	-0.256059	3.52575	4.90193	5.01844	2.94734	2.8395	2.96856	2.97986	2.923	2.99813
2	3	2	25.011	-0.0488294	24.2805	0.192449	0.24841	0.0768859	0.0714027	0.0271523	0.00354884	24.1702	24.8842	65.0195	0.0467556	614.69	57.8828	10.6196	7290.17	-820.109	24	7.69511	9.68742	3.78725e-05	0.42029	0.0734854	-1.29184	-1.12797	-0.030743	0.210463	-0.392741	-1.01803	1.56223	-0.164265	-0.380981	-0.779363	0.296195	0.905185	0.265057	-0.346391	1.05183	-0.547113	-0.0472651	3.01541	3.11969	2.94457	2.81407	3.08347	2.99818
3	3	2	25.0225	-0.33097	21.5223	0.262218	0.290025	0.0564528	0.0748461	0.0103231	0.00594065	31.2974	27.8157	61.7346	0.0453901	620.355	121.877	5.09001	13149.9	1080.15	20	403.711	201.19	-0.096262	0.0499763	0.243212	0.619174	-0.874806	0.0461962	-0.591743	-0.947911	0.560202	-1.21429	0.412922	0.569836	-0.746633	-1.18179	-3.42591	0.0866685	-0.40825	-0.983643	1.77335	4.80714	2.78848	2.80396	2.80463	2.84232	2.80952	2.85326
4	3	2	23.5513	-0.114243	24.152	0.697356	0.911499	0.100365	0.0969626	0.039294	0.00602757	23.2404	23.1982	54.3893	0.0649325	409.036	63.1123	6.48107	11677.5	1155.91	23	93.8056	88.771	0.0457015	-0.0970963	0.17845	1.31467	2.29863	0.222487	0.575589	-1.06218	-4.41758	-5.03476	0.185586	0.126487	-0.093529	1.03982	0.257059	0.629848	0.16302	1.43356	0.351058	-1.03171	3.04698	2.94376	2.83998	2.9792	3.18116	3.08079
5	3	2	23.6387	-1.20156	24.1579	0.398968	0.528581	0.209159	0.20252	0.0241661	0.00549031	28.6205	29.1177	81.8436	0.0533435	926.334	425.141	2.17889	11952.4	-999.938	23	132.777	174.263	0.00505414	-0.0358562	-0.160467	0.0237283	-0.229434	-0.143175	0.142569	0.011261	0.788015	1.22602	-0.360449	-1.01603	-0.9752	0.907201	1.45655	-0.137775	-0.409112	-0.634056	-2.52691	-4.36043	2.9444	2.93619	2.72967	2.72269	3.19135	3.02699
6	3	2	20.0521	-0.0128037	26.9722	0.187953	0.230592	0.143631	0.120897	0.0112758	0.00451757	30.6331	33.7351	77.4156	0.0458213	831.474	57.6058	14.4339	9733.28	7650.36	21	39.8332	25.6189	-0.00348425	-0.394378	0.0868468	0.780739	0.658853	-0.282883	-0.302123	1.96335	1.39133	2.12063	-0.342775	-0.701628	1.36334	6.25614	6.50674	0.649533	-0.156194	0.850125	-0.646118	-0.0647598	2.81468	2.80168	2.93154	2.84415	2.82705	2.66209
7	3	2	20.7969	-0.132262	22.4253	0.34623	0.430266	0.115844	0.10387	0.00727069	0.00473747	29.1084	27.9068	64.5286	0.0633514	662.31	105.085	6.3026	17919.1	235.452	25	70.4514	81.3494	-0.0581649	-0.0119755	-0.128667	-0.405832	0.0607153	-0.268626	0.218833	-0.612762	0.107443	-1.92052	-0.848237	0.233539	3.33096	5.03184	5.8106	-0.201795	1.21825	2.83942	3.56984	3.86898	2.93239	2.97007	2.92926	2.95458	2.97515	2.90997
8	3	2	27.1949	-0.528538	18.5751	0.681949	0.960115	0.0819399	0.117657	0.000466668	0.00550261	24.251	21.6668	63.1277	0.0648433	424.373	258.249	1.64327	20125.2	754.561	25	136.604	247.13	0.500854	0.565778	0.101449	-1.26681	-1.39192	0.373598	0.0227307	0.230281	0.0316056	-0.110111	0.993193	1.19608	0.15362	0.627722	2.13872	0.305683	-0.687739	-0.980473	-0.469196	1.00243	2.8287	2.91189	2.89875	2.89229	2.85845	2.97257
9	3	2	34.3235	-0.265847	21.0124	0.611976	0.80325	0.152944	0.193149	0.00169923	0.00680342	32.6486	33.9759	83.3329	0.0373827	1107.66	125.698	8.81204	22008	-7153.65	24	599.563	366.365	0.195665	0.121276	0.347825	0.45153	3.57524	-0.0346129	-0.610467	-2.61582	-2.82363	-0.157277	-2.23991	-0.83033	0.680332	6.55966	8.72823	-2.09286	-0.422004	3.0076	5.31598	7.35265	3.01339	2.92991	2.94883	2.93968	3.08801	2.63389
10	3	2	22.6448	0.0539852	16.2918	1.64531	2.26304	0.0638082	0.0804396	0.0136298	0.00503898	20.0392	21.68	100.397	0.0442079	2906.23	483.882	6.00607	11208.1	-1224.98	28	5.02047	4.11076	-0.0515172	0.349945	-0.11581	0.853699	0.165834	0.0896247	0.124349	-0.631765	-0.473129	-0.197317	-1.04814	-0.221084	2.21345	6.01358	7.40951	-0.406173	0.238009	1.93872	5.12151	5.68577	2.9378	2.95782	2.95933	2.98571	2.97439	2.76475
11	3	2	33.9787	-0.473124	15.532	0.683475	0.754657	0.0731391	0.0772494	0.0151748	0.00493064	26.8806	23.7776	90.2098	0.031956	1003.82	314.855	3.18821	73737.2	8252.34	27	2620.51	934.401	-0.319205	-0.0907098	1.23726	-1.66753	-1.08574	-0.14318	-0.228435	1.05542	-0.429137	-1.59233	-1.95459	-0.94522	-0.328148	0.658486	3.43829	-0.705489	0.10127	-0.926189	0.662746	1.5513	2.94464	2.97338	2.92555	2.93852	3.00351	2.99003
12	3	2	31.1645	-0.271607	20.3393	0.279609	0.262307	0.0458542	0.0642205	0.0118342	0.00370649	35.6465	32.7947	64.9334	0.149445	1037.65	1437.57	0.721813	16877.7	-5650.45	21	515.118	659.127	1.66998	-0.281535	-2.39494	-6.91711	-8.39944	-0.173209	0.233768	0.299525	0.344817	-0.57795	3.09228	-1.95466	-4.51202	-6.96706	-8.10974	0.0109131	0.732607	-1.51471	-0.362056	-0.313435	2.90749	2.94453	2.94637	2.97378	2.89987	3.03965
13	3	2	26.4441	-0.281718	23.3213	0.434024	0.354409	0.0822881	0.150307	0.00321817	0.00570053	27.1523	29.2851	82.3212	0.0656982	1208.67	443.906	2.7228	4587.38	-1318.13	30	5.26563	7.05976	0.352386	0.337982	0.287866	0.621807	-1.00476	-0.454095	0.551931	-0.562791	0.0698028	-0.83788	1.3065	0.113899	1.52458	-4.12096	-3.15626	-0.829668	-0.304273	0.0845511	-0.591709	1.13362	3.02241	3.08436	2.9644	2.95523	2.94852	3.06745
14	3	2	25.9072	-0.671409	18.7664	0.481656	0.589761	0.105565	0.097494	0.0106573	0.00432074	24.3566	23.0094	75.2661	0.0462504	805.593	146.336	5.50509	42671.2	4588.82	25	786.199	728.278	0.570545	-0.476327	0.225198	-1.66579	-3.29216	0.0622204	0.666471	-0.746696	-0.523511	0.0614996	0.496083	0.541334	1.25516	-0.398447	1.71763	-0.200497	0.820148	1.36228	1.56088	0.943477	2.96374	3.11634	2.987	3.02466	3.10199	3.11645
15	3	2	33.0076	0.0269877	23.4562	0.263816	0.255344	0.0524705	0.0553415	0.00493083	0.00549433	24.6632	23.8867	80.0092	0.0596363	1083.68	134.979	8.02851	29546.3	-5241.17	28	778.599	1073.33	-0.161795	0.191944	0.313753	0.318107	0.0316834	-0.325489	-0.157817	0.0697437	-0.269123	-2.32782	2.10306	2.4007	5.36494	7.24738	6.27487	0.21559	-0.0296736	-0.377537	0.801936	0.0344618	2.89394	2.91832	3.03817	2.95797	2.87676	3.03284
16	3	2	31.1838	-0.0733604	19.8856	0.471149	0.489281	0.0324011	0.035242	0.00305818	0.00485756	22.3578	20.9279	65.3753	0.0801691	859.004	628.179	1.36745	41908	1648.84	23	1774.08	1580.32	0.329208	0.0616931	2.20206	1.57464	-0.453231	0.298871	0.429391	0.453911	0.104466	-0.0287671	2.16163	0.857019	0.466295	2.07315	1.556	0.0968562	0.368873	0.584706	-0.371207	-0.577754	2.91074	2.87668	2.94553	2.93293	2.72722	3.06731
17	3	2	25.913	-0.285569	23.7618	0.1437	0.213365	0.0503047	0.0516016	0.0105731	0.00624246	25.0799	23.0627	78.3722	0.0335444	964.924	107.736	8.95636	6530.05	-396.895	26	10.1286	14.6024	0.0936433	0.27714	0.131537	-0.536375	0.00181044	-0.17361	-0.0585755	0.459403	0.0676233	-1.33187	0.917321	0.875586	-0.376508	1.53294	-0.298743	0.654838	-0.690584	-0.271755	-0.646927	-0.428579	2.8553	2.93358	2.88063	2.89563	2.96373	3.06179
18	3	2	21.5614	-0.137506	19.543	0.514277	0.783584	0.100971	0.108019	0.00387279	0.00576529	18.9327	16.8305	75.9244	0.0738359	1215.23	259.438	4.68408	14403.9	1675.41	19	196.605	163.179	1.09299	-0.616317	-1.59817	-1.62008	-2.7788	-0.269659	-0.228583	1.17305	0.543652	2.30001	1.74179	0.872315	4.85122	8.45331	9.54328	0.304812	0.706426	3.10204	4.91364	6.86678	2.78913	2.84514	2.81458	2.73633	2.84351	2.32172
19	3	2	31.461	-0.963162	21.1864	0.644942	0.646083	0.0692042	0.0841026	0.0142618	0.00403049	26.9223	26.1043	61.9222	0.0609696	708.59	146.048	4.85175	15831.4	390.779	22	553.906	808.233	0.0812028	-0.140029	0.309193	-0.139328	0.268947	0.612962	0.781955	-0.0374162	0.123196	-2.26507	1.29694	0.965105	0.570032	-1.2427	-1.03224	-0.505139	0.402848	1.8504	-0.860897	0.676489	2.89614	2.86369	2.90482	3.02647	2.92455	3.09704
20	3	2	22.5953	-0.067545	25.9978	0.46453	0.65791	0.0720061	0.0831515	0.00725114	0.00591456	33.6469	36.6785	86.4744	0.0282678	999.072	61.4026	16.2708	19301.1	563.011	19	249.352	147.974	0.0104686	0.0062527	0.162209	0.37718	-0.23778	-0.443196	0.637365	2.98397	3.04468	2.56339	0.259949	-0.290653	-2.14161	-0.652246	-0.313574	-0.263463	0.260842	1.2965	2.97794	2.03591	2.80126	2.81133	2.58415	2.67417	2.80789	2.63835
21	3	2	32.353	-0.126984	20.3294	0.424099	0.540485	0.139787	0.159099	0.00131933	0.00481298	19.8805	17.4702	86.6126	0.0203808	914.975	55.3156	16.541	13662.5	36.6124	23	179.769	332.477	0.0281133	-0.230032	-0.0461481	-0.189352	-0.585686	-0.217229	0.126026	0.0723358	-0.28041	-0.966051	-0.0127298	1.00736	1.8335	2.09484	1.52488	-0.521449	-0.604385	-0.275698	0.938146	0.224175	2.93392	2.92178	2.95689	2.96411	2.99927	3.12512
22	3	2	21.4989	-0.0855653	23.0668	0.341411	0.408545	0.0876805	0.0981911	0.00260077	0.0114303	16.6934	17.0502	86.6224	0.0777634	1541.86	616.774	2.49988	16183.8	-1976.35	24	94.32	177.262	0.0582327	0.302148	-0.477593	-2.60194	-3.06365	-0.978845	-1.1448	0.569638	-0.178746	0.604743	0.443468	1.0918	2.34492	-1.43505	-1.19118	1.10159	0.794388	-1.12662	-1.71985	-2.8378	2.7804	2.92125	2.98334	2.96718	2.84577	3.06852
23	3	2	22.2964	-0.127393	19.7539	1.38579	1.61117	0.427764	0.343992	0.0976639	0.00608622	32.0811	27.0208	81.5801	0.0731619	1656.75	211.962	7.81628	7445.92	-713.938	19	51.5318	70.2679	1.13253	-0.348047	-0.968693	-1.65091	-1.6342	0.318095	0.47504	-0.321329	0.0431271	-0.00353378	0.415417	-0.771131	-1.07597	-1.0556	-1.42632	0.0395343	-1.10322	-0.772072	1.28416	1.50362	3.27378	3.28034	3.29587	3.28761	3.1802	3.21239
24	3	2	30.5994	-0.480838	23.9713	1.13504	1.28466	0.108097	0.117393	0.0210607	0.00542036	27.5173	27.7989	87.4812	0.0518277	1321.58	167.227	7.90291	17183.8	-708.399	20	286.716	416.467	1.07575	0.578508	1.33811	-1.53903	-6.9493	-0.0662886	-0.159032	0.228156	1.66163	-0.424298	0.824774	-0.451983	-1.85949	-1.35304	-0.764325	-0.566229	0.419325	3.93789	3.08462	4.01048	2.9546	2.87607	2.93725	2.91729	2.89805	2.92751
25	3	2	22.7485	0.00626033	22.3591	0.67741	0.751838	0.0313611	0.0560874	0.000853856	0.00838497	26.5445	25.3678	72.8713	0.0670888	649.284	158.531	4.09563	17859.4	3467.33	25	342	336.722	-0.931608	0.581523	1.45371	-0.972798	-1.69921	0.506565	0.263186	0.84903	0.0213738	-0.788898	-1.0071	0.563471	-0.484391	-0.466861	4.02938	1.44818	0.825698	-2.88377	-1.85877	0.660578	2.83506	2.83473	2.82548	2.84621	2.85324	2.84359
26	3	2	21.4374	-0.0263904	24.2092	0.230974	0.300655	0.0479147	0.0516857	0.00258449	0.00465909	22.0471	21.9187	70.4734	0.0772371	947.401	53.7995	17.6098	9526.1	-1165.55	24	15.2287	12.3538	-0.41584	-0.188387	-0.433744	0.114992	-0.0403396	0.535385	0.231735	-0.186799	-0.34085	-2.16985	0.699238	0.537603	1.42458	1.10593	2.07709	-0.415717	-0.390195	0.0104813	0.905526	0.178386	2.83698	2.8575	2.93878	2.92778	3.06984	3.12081
27	3	2	29.488	0.556392	20.4404	0.414068	0.501873	0.0635395	0.0740163	0.0147653	0.00376489	28.4477	27.412	77.3952	0.0403606	828.965	256.237	3.23515	27430.1	-1000.98	20	810.289	886.789	-0.273941	0.566619	0.738762	1.03028	1.67242	0.439217	-0.208618	0.225958	0.589146	-0.430575	2.00944	0.878978	1.5457	1.57742	-0.156792	-0.152021	-0.0316769	0.238131	1.83859	0.802171	2.97448	2.93218	2.99766	2.99909	3.01181	3.15176
28	3	2	22.1962	-0.270842	26.0106	0.461153	0.576473	0.189815	0.191003	0.0453466	0.00575461	30.6173	31.8457	83.8275	0.0390771	1018.6	89.5129	11.3794	13603.7	713.714	21	73.9652	54.3874	0.10077	-0.379973	0.603109	-1.21631	-0.732698	-0.102326	-0.505862	0.0772233	-1.83294	-0.469906	-1.71638	-1.20349	4.84261	9.37195	9.34052	-0.253926	-0.0654939	-0.164433	1.24045	-0.0331031	3.05011	3.14056	2.94241	2.97696	3.17218	2.98158
29	3	2	19.5402	-0.0332584	24.6018	0.319176	0.473437	0.126619	0.20491	0.0140944	0.00595796	20.4958	20.3812	61.4434	0.0694468	609.247	147.085	4.14215	19115.7	-931.535	27	60.2434	64.4318	0.109448	-0.835751	-2.67551	0.46473	0.506056	0.232064	0.727596	-1.23493	-1.87421	-2.48011	0.123578	1.48926	5.21035	3.16839	3.68837	0.560448	0.895366	0.331944	4.23608	4.26032	2.76073	2.74965	2.8067	2.80665	2.83329	2.69991
30	3	2	22.1461	-0.090083	22.5443	0.608064	0.851974	0.0378179	0.0486013	0.00414541	0.0038772	20.185	21.1218	56.4102	0.0530476	546.049	55.1385	9.90323	10818.3	3199.94	18	99.754	152.776	-0.119299	0.272866	-0.00803243	1.30828	0.936928	0.520572	0.219054	-1.18079	-0.357322	0.70168	-0.985664	0.508112	3.01377	7.6691	9.00563	0.127677	0.202044	1.43274	1.5877	1.01054	2.91678	2.88542	2.94481	2.95624	2.94601	2.97181
1	3	3	34.9023	0.00448655	19.7877	0.486468	0.578	0.0623792	0.0704742	0.0034763	0.00518844	23.3399	22.9037	93.5303	0.0348077	1626.15	115.338	14.099	18003.9	-3394.41	19	312.431	357.793	-0.286559	-0.0532367	0.641779	1.68511	3.073	-0.19186	0.16385	-0.275887	-1.06823	-0.633179	0.205376	-0.22939	-1.75258	-1.88192	-1.0462	0.208778	1.14063	-0.0716405	0.742943	-0.0975184	2.98219	2.82293	2.9968	2.98081	2.88101	2.977
2	3	3	26.185	-0.33658	24.7791	0.326913	0.443922	0.0733273	0.0783985	0.0110951	0.00338654	23.795	24.6152	63.31	0.0575908	667.919	112.959	5.91292	3873.82	800.421	30	7.40857	9.99138	-0.048145	0.323903	-0.350438	-0.0273794	-0.772092	-0.400638	-0.722911	1.05095	1.29737	1.68215	0.930627	0.409618	-0.92931	-0.907875	-0.796681	-0.618358	0.245099	0.466716	-0.0521552	-1.45239	2.94059	2.91433	2.91667	2.82094	2.97254	2.93183
3	3	3	23.754	-0.0154853	21.6654	0.522078	0.83015	0.0678437	0.086038	0.0325572	0.00435301	31.7929	28.9356	62.7182	0.0696751	741.544	176.982	4.18995	11846.6	635.868	20	242.909	244.775	-0.108936	-0.0464458	0.439343	-0.286162	0.466796	-0.356267	1.40263	1.72251	-0.490387	0.54122	-0.158924	0.117025	0.23863	-1.13239	-1.22923	0.724596	1.34072	1.60061	1.88404	4.83705	2.81271	2.8117	2.79771	2.80816	2.8209	2.87184
4	3	3	22.2177	-0.227749	23.5442	0.870422	0.919102	0.12353	0.12753	0.0200495	0.00743068	24.6327	25.0733	55.4954	0.0667956	437.777	84.544	5.1781	11174.3	-55.1061	24	52.0304	48.8514	-0.0798684	0.0862621	-0.234134	0.397576	1.63118	-0.0402566	0.443423	-0.707029	-1.61577	-2.19145	-0.452216	-0.0711622	0.215601	1.39695	0.482834	-0.175239	0.303244	0.400624	-0.0793553	-1.47496	2.94212	2.87985	2.85186	2.94496	3.10507	3.01483
5	3	3	20.9972	0.0816612	18.1289	1.24338	1.72698	0.201254	0.164929	0.128795	0.00683226	23.1476	24.1479	72.4273	0.100776	1669.53	949.173	1.75893	2197.02	-117.823	30	3.45636	2.17962	-0.0502721	-0.0168059	0.662682	0.787726	0.715541	0.17129	0.166887	-0.0363233	0.298474	-0.0264671	-0.794507	-0.649775	1.15419	1.88661	2.41429	0.818772	0.0927381	-2.31561	-3.98731	-5.1298	2.90173	2.85509	2.85803	2.86985	3.22726	3.13947
6	3	3	19.931	-0.0491893	27.273	0.402261	0.35824	0.143487	0.123189	0.002872	0.00532555	29.2637	32.5075	69.0866	0.0420987	631.915	64.6069	9.78091	15714	-794.471	19	52.1911	47.3912	-0.246032	-0.014008	-0.285647	-0.269846	0.338747	-0.289731	0.0280123	-0.0633492	-0.100846	0.19032	-0.00740753	-0.33954	0.774296	5.74799	5.71649	0.546973	-0.0687147	-1.5051	-0.89806	-0.865444	2.85677	2.85373	2.9663	2.90567	2.86422	2.77606
7	3	3	20.9965	0.116103	19.1424	0.702034	0.8962	0.0931528	0.0850604	0.0954636	0.00669756	28.3217	28.3281	62.5864	0.0684144	478.124	155.075	3.08318	12988	-986.768	29	43.8663	49.1815	-0.498349	-0.537185	0.237347	0.0287727	0.104933	-0.439541	0.201176	0.605646	0.40342	1.12202	-0.519813	1.12902	4.50535	4.91856	5.0583	0.138457	-0.15378	3.09281	1.83074	2.73709	2.92887	2.93238	2.91426	2.91985	2.97485	3.00742
8	3	3	24.9394	-0.992872	20.3258	0.745078	1.03566	0.0753474	0.102521	0.0176947	0.00377061	23.2367	20.6087	62.0049	0.0951582	669.589	531.454	1.25992	23887.3	-6579.17	17	123.976	125.709	-0.10346	0.681436	-0.687375	-0.416943	-0.381439	0.0981391	-0.387833	0.772065	0.739792	0.890331	1.37614	2.42599	6.68468	9.59286	9.74684	-0.062717	-1.10165	-2.41932	-2.43699	-3.94699	3.03989	3.05976	3.01697	3.01989	3.16412	2.88448
9	3	3	32.953	-0.628802	21.4475	0.267324	0.248782	0.165011	0.201161	0.000984964	0.00560911	31.1721	32.3591	86.2531	0.0299785	995.209	84.4896	11.7791	23037	-1671.8	28	572.002	512.46	-0.049362	0.750954	-0.380525	0.289145	1.08596	-0.173695	0.0585097	0.364247	0.418653	1.16742	-2.20065	-1.17024	0.182404	7.04821	8.274	-0.831886	-0.882433	0.720587	3.92141	2.96417	2.99027	2.98246	3.03079	2.96824	3.16238	2.66575
10	3	3	24.4164	-0.122986	17.2264	1.57656	2.26609	0.0828288	0.131027	0.00268735	0.00555251	21.0353	22.5905	103.604	0.0406892	1745.24	333.186	5.23805	14255	-1045.64	26	44.5807	53.5256	0.349613	-0.297888	-0.690715	0.554949	0.10916	0.15785	0.0139619	-0.404106	0.444074	-0.572031	-1.41568	-1.08767	1.77126	5.57806	7.56954	-0.39869	0.170373	4.65887	6.38509	7.10196	2.92678	2.92852	2.93582	2.94919	2.95312	2.77808
11	3	3	34.7609	0.373841	13.3531	0.486942	0.666667	0.0567781	0.065667	0.0105781	0.00496401	24.6742	19.6425	85.9074	0.0307792	997.359	279.136	3.57303	61121.2	5420.69	26	1789.89	1460.99	-0.484383	0.396918	1.07265	0.392065	-0.671932	-0.404544	-0.0239558	1.04695	-0.554869	0.182487	-2.04828	1.80534	3.16694	5.3123	6.00601	-0.289475	0.791975	-0.1432	0.156243	-0.535031	2.86486	2.85963	2.85501	2.85423	2.91215	2.9896
12	3	3	30.7372	-1.84023	21.6874	0.170887	0.206496	0.0683393	0.0823881	0.0224171	0.00743538	38.5704	35.4026	88.3451	0.132285	2289.49	1914.18	1.19607	22732.8	-9133.7	27	983.608	918.687	0.00939871	-0.0117803	-0.477219	0.15811	0.00160213	-0.0629593	-0.130677	-0.18074	0.586869	0.149681	-0.373645	0.825889	3.17507	6.64909	6.95714	0.0802209	0.324024	-1.24596	-3.34253	-3.00112	2.91092	2.92645	2.92624	2.92275	2.90189	2.87252
13	3	3	25.9796	-0.166094	21.6731	0.244241	0.323011	0.0608305	0.0781924	0.00280516	0.00637604	26.5574	28.8669	83.1544	0.0702987	1568.56	781.356	2.00748	4556.71	-361.151	29	10.1214	18.5142	1.08833	-1.07441	-0.878032	-1.30996	-1.63167	-0.594636	-0.268337	0.293685	-0.433061	-0.617488	0.455329	-0.472712	0.351547	-1.57624	-0.258031	0.512853	0.479377	-0.113043	0.519635	-1.25218	2.96797	3.00843	2.94842	2.92707	2.93117	3.0579
14	3	3	23.6575	-0.425247	16.9795	0.230928	0.290223	0.0788256	0.0728043	0.0351481	0.00444801	23.6439	22.3054	71.2708	0.0340884	686.966	68.4466	10.0365	38384.4	-5927.29	22	338.863	264.824	-0.0266885	0.429414	-0.266719	-2.6402	-1.31716	0.214313	0.250029	0.507323	-0.325663	-0.267318	-0.536017	1.39719	2.27818	3.63955	3.03121	-0.466475	0.904068	-0.71368	1.49656	0.459672	2.88628	3.02193	2.94648	2.97948	2.94365	3.08726
15	3	3	32.8061	0.151557	24.7181	0.49014	0.607121	0.0550555	0.0595767	0.0111583	0.00501605	23.9615	22.9997	77.6183	0.0438957	608.214	87.7538	6.93091	26408.2	-1093.29	20	654.107	787.479	0.0983662	0.0333604	-1.13116	-1.29402	-2.78156	0.219553	-0.348745	0.0554221	-0.606773	-1.14077	1.53301	1.55336	5.52363	7.14262	7.16141	0.413357	-0.638534	-0.0406098	2.59799	0.480717	2.86573	2.89096	3.00542	2.95286	2.85553	3.02234
16	3	3	31.0745	0.311531	21.7231	0.785723	0.976919	0.0416772	0.0436976	0.0124925	0.00649299	22.6097	21.2023	75.217	0.0739023	1175.84	487.331	2.41282	48151	3619.89	26	2066.26	1596.37	0.206802	-0.274494	1.53536	1.06315	-0.180571	0.0307431	-0.0430198	-0.388964	0.016998	0.111335	0.996218	1.54836	1.10746	4.29906	3.54252	0.965367	-0.393584	0.296622	-0.426772	-1.93545	2.87322	2.84337	2.90881	2.89932	2.86077	3.11775
17	3	3	26.0437	0.812615	23.9684	0.270621	0.40894	0.0555423	0.0599696	0.00431025	0.00544514	25.822	23.5999	78.4371	0.0367961	945.021	175.494	5.38494	10485.3	-766.951	25	70.9984	219.682	1.14735	0.791859	0.717693	-4.85275	-6.5456	0.0847184	0.0877281	0.61786	-0.508903	-1.22951	0.587325	0.581024	-0.594509	-0.622041	-0.66114	0.171046	-0.522535	0.352211	-1.6121	-1.75021	2.85132	2.92087	2.8959	2.91498	2.94587	3.07102
18	3	3	22.2543	-0.0572347	18.421	0.329347	0.462159	0.058048	0.0599674	0.0046084	0.00625309	19.6826	17.1293	72.6851	0.0756312	973.808	217.572	4.47581	13856.5	1553.49	21	142.267	170.039	-1.96922	-2.72956	-6.03851	-8.98138	-9.09077	-0.30738	-0.290675	0.947704	1.11614	0.478006	-2.84534	-1.30098	0.351691	5.00723	7.60238	-1.06108	-0.00815587	0.748477	2.41433	2.9125	2.76857	3.01592	2.94061	2.8956	2.99585	2.43943
19	3	3	29.3521	0.152625	18.8092	1.38061	1.27537	0.0523565	0.0727155	0.0126939	0.00431208	24.9355	25.0504	57.5209	0.0488897	481.061	60.885	7.90114	13294.4	-5090.98	16	443.546	437.092	0.235731	-0.0086087	-0.173103	-0.816202	1.18571	-0.0302865	-0.414793	0.53205	0.344383	0.767913	1.90639	0.648922	-0.0132818	-2.40876	-0.18809	0.565681	0.025041	0.520283	-0.0725997	0.763664	2.8289	2.82176	2.86718	2.90468	2.87207	3.03703
20	3	3	22.1001	-0.135361	21.8094	0.510992	0.401819	0.0868292	0.120075	0.0256828	0.00430985	34.3502	37.2391	84.1062	0.0274009	1142.66	103.377	11.0533	18399	907.893	19	117.743	86.7366	0.193634	0.35781	0.169092	0.767361	0.738481	-0.2194	-0.212711	0.686438	-0.357553	2.53005	0.685974	0.532265	0.426928	1.54471	1.93613	0.5078	0.553377	2.43499	1.92812	2.12747	2.87419	2.87579	2.76826	2.78309	2.89372	2.76623
21	3	3	32.6139	0.0050108	21.4782	0.343586	0.401441	0.157115	0.135117	0.0777101	0.00560711	22.228	19.634	87.6179	0.0252687	1115.79	55.5177	20.0979	12025.9	-2635.51	24	52.1909	106.335	-0.0425414	0.488667	0.574897	0.327058	-0.552099	-0.205821	-0.000436502	-0.847073	0.919407	-0.421504	1.62668	-0.083471	1.65404	2.72867	1.01963	-0.155747	-0.405485	-0.34784	-0.533098	-0.570209	2.94484	2.91603	2.95704	2.9459	2.95986	3.10178
22	3	3	21.3774	0.0177332	19.6935	0.356564	0.471814	0.0640335	0.0811926	0.00727974	0.0103365	22.9322	22.2354	78.4886	0.0700435	1054.95	504.431	2.09137	15462.7	-1322.67	23	63.2118	55.2156	0.099209	-0.0150651	-0.157401	-1.01976	-1.96703	-0.312575	-0.00324792	0.322955	1.02476	0.581652	0.921395	0.724879	2.78461	5.18689	4.84067	0.654692	2.09218	0.691104	-1.24321	-0.640442	2.84061	2.86017	2.99311	2.96261	2.97502	3.06284
23	3	3	22.1418	0.341811	22.6305	1.18029	1.54965	0.604486	0.50856	0.046145	0.00707033	33.6278	32.5832	76.9749	0.0641075	1841.61	112.321	16.396	8310.8	1074.06	21	87.9071	112.1	0.297747	0.568023	-0.226618	-1.08707	-0.629747	0.369344	-1.05545	-0.314303	-0.140073	-0.208014	-0.472639	0.467944	2.01937	1.38278	1.18618	0.0281055	-1.30187	-0.133494	1.31668	2.22362	3.2335	3.2724	3.25733	3.25139	3.11457	3.14674
24	3	3	28.4682	-0.0555392	16.2255	1.33625	2.1152	0.090638	0.114172	0.00473003	0.00486658	25.2336	25.3348	89.7604	0.0437724	1193.87	268.939	4.43917	16898.2	-2472.48	21	82.9063	155.399	1.32161	-0.992868	0.918562	-0.330356	-2.71591	0.253893	-0.254374	-0.00325924	0.0849307	0.111873	0.103346	0.0302133	0.208932	2.22867	3.77719	0.517646	-0.555651	-0.358217	1.11783	1.50236	2.86434	2.84928	2.94226	2.91915	2.88213	2.73932
25	3	3	22.3064	-0.281866	21.6787	0.926916	1.22992	0.0861599	0.106202	0.0275998	0.00787521	26.2875	24.3743	66.0214	0.0633863	921.919	140.727	6.55114	17137.1	-3609.21	26	91.7163	111.509	0.213244	0.24382	-0.820801	-0.557398	-0.850801	-0.14615	-0.272121	-0.228069	-1.7175	-0.582212	0.726101	0.215519	0.375053	-0.442413	-0.57303	0.977685	0.763593	2.1492	3.62459	4.92356	2.8808	2.90618	2.88322	2.88942	2.92192	3.02457
26	3	3	21.3098	-0.0324505	20.4506	0.851782	0.819193	0.0562015	0.0648171	0.0142674	0.0037293	21.3825	21.5049	63.9968	0.060953	1139.07	91.8918	12.3958	8961.99	-509.962	27	17.427	26.4543	-0.166409	-0.736849	0.79388	0.868618	1.51437	0.391443	-0.0646028	-0.134149	-0.868064	-0.818724	0.369114	1.01176	4.02238	5.94189	5.55128	-0.672557	0.719649	1.08862	1.18324	2.21689	2.8656	2.86752	2.94701	2.95257	2.95303	3.06609
27	3	3	31.5787	0.367792	18.3776	0.642832	0.783551	0.0419204	0.0504569	0.0017819	0.00401155	29.0431	28.0911	75.9885	0.0366203	761.921	228.867	3.3291	33259.6	-2192.15	19	978.377	1125.51	-0.302351	0.0747108	0.99074	1.68632	1.76397	-0.363973	-0.0620392	-0.969518	-0.0272144	0.734952	-0.042873	-0.283499	3.06522	7.50179	7.81112	0.247508	0.0595691	0.332436	-0.753467	-0.672273	2.94607	2.90265	2.98352	3.00822	2.97837	3.00736
28	3	3	21.9463	-0.0895609	21.7114	1.0877	1.41488	0.134175	0.168268	0.0335006	0.00487451	27.5888	29.6641	74.227	0.0467057	792.467	95.2824	8.31704	12539.2	-1061.55	27	15.592	22.4821	-0.541222	0.163408	0.680447	-1.513	-1.40159	-0.733425	0.440417	0.495055	-0.315104	-0.72546	-1.4222	-0.244955	2.39254	7.59711	6.99384	0.0106304	0.488182	0.697906	1.02033	1.19237	2.99019	3.00878	2.94145	2.93375	3.11361	3.05012
29	3	3	19.9269	-0.100379	22.3292	1.09877	1.00966	0.14431	0.199837	0.0149978	0.00451927	21.2745	20.3941	58.3403	0.102796	720.06	164.896	4.36676	22025.7	345.555	29	121.673	145.578	-1.31399	-0.965807	-0.162538	-3.11204	-1.5894	-0.29511	-0.427406	-0.691553	-1.46724	0.0731509	-0.182605	1.37615	0.593843	2.39804	5.0625	-0.0358811	1.24676	2.22577	1.15373	1.73054	2.82937	2.8395	2.84653	2.8639	2.93392	2.78155
30	3	3	21.952	-0.121965	26.7091	0.16777	0.234965	0.0376503	0.0499581	0.00288589	0.00450081	20.6696	21.89	57.5852	0.0434906	554.016	27.9387	19.8297	12078.6	-1367.07	17	80.3285	150.913	-0.416939	-0.145175	0.504284	0.553468	0.194372	-0.126876	-0.372748	0.417147	-0.430742	-0.478831	1.16439	0.987717	1.64068	1.71124	1.27297	0.18667	0.831518	0.796804	0.326484	0.0576402	2.87552	2.84411	2.93077	2.92708	2.93172	3.1172
1	4	1	35.0383	0.103343	17.9038	1.0393	1.27508	0.0379506	0.0432348	0.00834183	0.00433341	22.8075	22.4075	93.823	0.0288592	1213.36	134.523	9.01977	18286.5	-4105.48	17	416.449	624.272	0.382727	0.0449511	1.79739	3.30049	3.75738	-0.465131	-0.234741	0.80207	-0.0673701	0.773881	-0.119195	-0.269655	-2.46728	-1.98392	-1.68834	-0.407316	-0.199374	-0.0152936	2.49192	0.10536	2.96159	2.77924	2.97678	2.97594	2.81999	2.9494
2	4	1	25.6927	-0.135457	22.4865	0.397163	0.444832	0.0760186	0.0774045	0.0190846	0.00334163	22.1616	23.3218	62.7609	0.0491076	532.077	113.017	4.70794	3921.02	-214.009	29	5.66411	6.1008	0.467063	0.301116	-0.56743	-0.0303663	-0.202869	-1.12351	-0.351221	1.02772	1.06963	1.55852	0.264939	-0.365575	-0.568771	-0.983181	0.667708	-0.303571	-0.251587	0.816655	-0.644048	-0.83575	2.97972	2.96726	2.94097	2.82463	3.016	2.95776
3	4	1	24.0097	-0.121765	21.2788	0.241146	0.331963	0.0603425	0.0797421	0.00601411	0.00475277	31.4443	28.405	63.3773	0.0440752	617.203	89.0048	6.93449	13098.5	-1365.21	20	335.869	269.946	0.0635155	-0.182116	-0.157408	0.0343321	-0.311927	0.846358	-0.330091	-0.668555	-0.630382	-1.55751	-0.19089	-0.0788158	-0.581988	-0.746932	-1.52112	0.941887	-0.183374	0.284982	3.18631	4.77949	2.76668	2.79653	2.77565	2.81836	2.77528	2.81628
4	4	1	21.0213	-0.0403273	26.0444	0.610824	0.668363	0.0932735	0.0934522	0.0172095	0.00591385	21.5737	21.1547	55.6634	0.0529915	304.405	47.1972	6.44965	12921.4	3492.84	23	71.1224	50.3106	-0.0425725	0.0518045	-0.0905822	0.649478	2.19828	0.426077	0.493845	0.840825	-0.172393	0.28919	-0.487781	-0.341811	-0.54901	0.484624	2.57621	0.61078	0.386372	0.0442906	-1.03681	0.383049	2.98613	2.91715	2.93854	2.97013	3.10814	2.99919
5	4	1	21.3955	0.176097	20.3112	0.66007	0.913231	0.240948	0.193561	0.0198424	0.00652989	26.0339	27.3985	76.5681	0.0732736	925.608	549.888	1.68327	2670.29	-309.282	30	3.72506	2.53664	-0.219329	-0.104985	0.135738	0.836318	0.474	-0.0148063	0.0275482	0.109991	0.162199	0.197456	0.429723	-0.809401	-0.909828	1.44735	1.06104	-0.10652	1.42036	-1.47945	-5.73936	-7.26122	2.8587	2.85537	2.77414	2.77312	2.99461	3.01981
6	4	1	20.0726	0.00743011	26.6036	0.266017	0.369497	0.141592	0.11886	0.0212019	0.00544931	27.572	31.3125	71.1484	0.022968	663.614	37.8366	17.5389	11591.1	283.4	21	18.502	18.2797	0.114551	0.387859	0.174789	-0.673575	0.956394	-0.794424	-0.521593	0.118469	0.461258	1.19617	0.239394	1.18666	4.36875	5.96628	6.24006	0.866526	0.124262	-0.724473	2.57755	-1.0093	2.8773	2.88854	2.96918	2.91808	2.84296	2.81148
7	4	1	21.0981	0.0191325	20.3201	1.18526	1.55062	0.0967947	0.0906213	0.00855451	0.00466277	27.3821	26.4475	65.5797	0.0743067	1070.68	169.923	6.30097	10640.7	752.733	25	50.8672	58.6268	0.0425521	0.164201	-0.851272	0.589829	0.342693	0.335526	0.278908	-0.70345	0.323193	-0.419433	-0.44335	1.55822	5.35915	7.40253	7.67945	0.980322	2.69895	6.02355	8.03557	7.9663	2.90025	2.90889	2.90092	2.90627	2.93533	2.90284
8	4	1	26.3178	-0.990067	16.665	0.831402	1.06727	0.0975741	0.126632	0.0513697	0.00476756	23.4286	21.1341	61.5103	0.0899158	645.241	492.965	1.3089	25440.6	2702.62	20	693.81	911.334	0.00668235	0.216779	-0.196218	-1.10506	0.828376	-0.198748	0.252966	-0.0115279	-0.378223	3.02938	-0.546288	-0.179732	3.81278	5.4103	8.39825	0.486471	-0.577773	-0.716114	-0.740596	-1.86752	2.92181	2.95236	2.89833	2.90759	3.0019	2.89882
9	4	1	34.9472	0.0981961	20.4985	0.394314	0.446006	0.134042	0.166594	0.0228906	0.00488184	30.8798	32.5661	87.2622	0.0343968	963.398	92.7803	10.3837	22833.4	-1222.3	24	518.222	458.799	0.0839069	-0.0809323	-0.254443	-1.30187	2.05275	0.063284	-0.0156374	-0.241468	-0.00658088	1.88162	-2.79482	-1.00549	2.01209	8.38052	9.24688	-0.524734	-0.922715	1.11049	5.5339	5.07684	3.02365	2.96502	3.05046	2.97753	3.18136	2.6618
10	4	1	23.9049	-0.369108	17.0794	1.32972	1.94527	0.076695	0.126258	0.0128299	0.0045653	20.5384	22.1256	102.976	0.0366429	2417.01	315.919	7.65074	13938.3	-1363.36	26	29.9032	44.6889	0.0658109	0.422086	-0.444162	-0.0393655	0.233218	-0.0568576	-0.00444143	-0.583824	0.157592	-0.311657	-1.56262	-0.736706	0.494297	6.37375	7.36408	-1.61834	-0.303793	3.07823	6.57666	7.0449	2.9186	2.91694	2.93864	2.94523	2.95314	2.76935
11	4	1	34.1298	0.409941	14.7723	0.867056	0.997828	0.0513508	0.058341	0.00481529	0.00505882	24.0301	19.7967	85.9359	0.0352328	1057.75	314.643	3.36175	62966.2	-18631.1	26	1231.44	1007.32	-0.972929	-0.304021	0.808492	0.928083	-1.31248	-0.567592	-0.0424209	0.356718	0.173011	-1.12502	-1.33362	0.000421068	3.74401	6.18834	6.80805	-0.82545	0.324898	0.819341	0.187337	-1.1516	2.90429	2.91528	2.88674	2.89485	2.97594	2.90043
12	4	1	30.8282	0.0710602	22.6991	0.212056	0.233234	0.0277766	0.0367184	0.004686	0.00737205	39.1014	36.4552	79.0865	0.156387	2017.25	2095.53	0.962642	23201.2	-4545.25	23	1498.83	1021.02	0.0105855	0.255371	-0.459017	-0.739715	-1.04358	0.00709419	0.201392	0.171947	0.611226	0.0175415	-0.352081	1.79883	4.18843	6.9279	7.64427	-0.0551309	-0.370903	-1.45147	-5.04374	-4.2425	2.86351	2.88477	2.89558	2.89808	2.86699	2.8261
13	4	1	26.7936	-0.274252	24.6664	0.200564	0.233261	0.0724575	0.0746942	0.0146011	0.00625853	27.3925	30.4135	83.6847	0.0630604	1243.28	422.17	2.94498	7046.29	-2602.2	29	17.1207	39.4982	-0.00234348	0.290371	0.118605	-0.612823	-1.91697	-0.473198	0.0930862	-0.691935	-0.760283	-0.270173	0.839984	0.956447	1.30366	1.17979	2.51367	0.0980778	0.0329024	0.0395624	0.515847	-1.34836	3.06031	3.13073	2.96405	2.93958	2.97366	3.04568
14	4	1	22.942	0.0379071	18.5061	0.478133	0.560333	0.0645218	0.0701381	0.0064909	0.00446304	22.8788	22.0717	72.5553	0.0511265	839.691	53.3175	15.7489	32563.5	-53.7055	23	178.976	138.986	0.28606	0.903715	0.692698	-1.47994	-2.01106	0.15738	0.034781	-0.156558	-1.47365	0.964874	0.491034	1.28729	2.00688	0.605589	2.66803	0.0232341	-0.010923	0.386674	-0.189709	0.0132616	2.89963	3.02312	2.95651	2.98452	3.01884	3.0918
15	4	1	33.259	0.080812	24.5261	0.590887	0.811577	0.0818827	0.0938082	0.0153145	0.00551279	23.9895	23.3249	79.6307	0.0455222	958.125	105.149	9.11205	32880.7	-5087.26	21	1378.01	1470.76	-0.237095	0.570649	0.991127	1.05933	1.29673	0.152868	-0.531782	-0.510845	-0.258289	0.283933	2.49903	1.91534	5.27044	6.76361	7.36586	0.0629431	-0.485413	-0.44215	-0.676501	-0.475882	2.87035	2.78461	2.9832	2.93101	2.87179	3.06758
16	4	1	30.8843	0.36903	21.3893	0.850328	1.00818	0.0451792	0.0479489	0.000839911	0.00498513	21.332	19.7323	74.2089	0.0677019	1432.91	382.255	3.74858	50727	-6083.78	25	2949.47	2048.81	-0.125434	-0.863925	-1.85472	-1.46312	-1.46429	-0.465099	0.46861	-0.147373	0.907748	-0.230684	0.888567	-0.41373	-1.24605	1.29718	-0.361383	0.293252	0.384818	-0.870085	-2.13701	-1.45029	2.82589	2.80362	2.88843	2.88062	2.86429	3.05043
17	4	1	24.0378	-0.422466	21.6291	0.701078	0.692375	0.0974236	0.104504	0.00496211	0.00591324	24.9997	22.6159	83.57	0.0320591	1050.96	166.152	6.32531	9537.07	-981.647	28	12.883	16.5743	0.0369093	0.043819	0.452594	0.331878	-0.30743	0.132102	0.148613	0.321361	-1.36764	-0.554591	0.872033	0.178474	0.747913	0.336582	0.892121	0.201003	0.248524	0.227692	-0.768172	-0.171195	3.00301	3.12558	2.93877	2.99312	3.03928	3.13398
18	4	1	21.5649	-0.0138042	20.067	0.570162	0.694722	0.136065	0.159281	0.0376865	0.00608149	20.2395	18.1334	75.855	0.0724891	1285.95	301.522	4.26486	13802.2	1581.72	25	91.6075	76.9827	0.0760274	0.260195	-0.20024	-2.10172	-4.17409	-0.0857519	0.183029	0.16258	-0.463595	0.487555	0.203237	0.601103	3.44049	7.91229	9.00966	-0.119986	0.0466723	0.539395	2.1986	3.47886	2.75655	2.90713	2.93054	2.91032	3.0029	2.47209
19	4	1	29.1066	-0.233478	18.543	1.00651	1.04681	0.0274741	0.0395605	0.00375394	0.0037839	23.0293	23.0888	59.9111	0.040872	471.184	63.4994	7.4203	10539.6	-3594.18	25	23.0656	56.6587	0.11872	0.0526139	0.872289	0.41986	-0.329668	0.104198	0.918481	-0.783553	-0.70516	-1.43685	1.03873	0.108029	-0.922849	-1.76695	-3.22821	0.548308	-0.381336	-0.796531	-0.505971	0.405159	2.85605	2.84405	2.86441	2.94148	2.85934	3.09618
20	4	1	23.0453	-0.301713	22.2451	0.265148	0.305702	0.0737354	0.100041	0.00299385	0.0046377	32.5543	35.8606	86.124	0.0274458	1012.73	96.2046	10.5268	19014.2	576.332	23	391.791	224.753	-0.44421	0.30271	1.08395	0.566888	1.11817	-0.368139	0.615406	-0.382959	-0.43354	-0.515555	0.388474	0.208219	0.245069	1.48038	3.5358	-0.446708	0.350424	-0.939281	-1.21128	-1.6999	2.952	2.9384	2.75764	2.80885	2.98159	2.75446
21	4	1	32.4013	-0.452441	20.5851	0.547445	0.479572	0.106591	0.0932178	0.00140526	0.00537905	20.5323	17.9213	85.5113	0.0259236	748.663	65.2535	11.4731	11277.1	-2021.93	26	16.6173	27.2507	0.182868	-0.49831	0.974139	-0.435678	1.66871	-0.391327	0.0390127	0.655568	0.511061	0.0994831	1.21028	0.135674	1.9066	1.90111	2.97456	-0.31316	-0.403267	0.568757	-0.413524	0.545616	2.93186	2.91979	2.95213	2.95327	3.02088	3.10382
22	4	1	21.4656	0.0547616	19.5987	0.413599	0.4953	0.0610059	0.077417	0.0192969	0.00993837	19.079	18.5205	75.4374	0.0757368	891.392	494.962	1.80093	13485	-615.354	23	56.6701	95.4201	-0.00460367	0.526052	0.52125	0.367767	-0.978897	0.0990267	0.582823	0.980868	2.0678	1.32472	0.835255	1.38865	2.4126	4.01738	2.04417	1.56309	0.112535	-0.892329	-1.32833	-1.15278	2.78009	2.81349	2.98103	2.94245	2.99009	3.09648
23	4	1	23.362	0.140763	23.2495	1.06353	1.27269	0.447848	0.373197	0.23901	0.00562184	35.204	35.4371	71.5634	0.0703005	1070.22	123.23	8.68477	7536.81	-89.8185	17	80.2795	149.315	-0.0664914	-0.347339	-0.626704	-0.873039	0.0343519	-0.0235646	0.670997	0.547824	-0.118786	-0.324499	-1.3125	1.13272	1.86798	-0.116744	0.00819237	-1.33029	-0.208306	1.24212	2.70928	2.93513	3.12437	3.16563	3.15311	3.18577	3.16527	3.05618
24	4	1	30.4617	-0.416083	17.3894	1.22462	1.80283	0.107309	0.124221	0.00986011	0.00533174	26.7566	26.8656	86.0705	0.0498461	1231.38	402.638	3.05828	16714.4	-3310.61	21	133.133	187.883	-0.650539	-0.00962942	0.567636	0.920759	0.682837	-0.613104	-0.754549	-1.42648	-1.20084	-0.863171	1.28773	2.29499	5.76418	7.89765	8.21221	-0.698088	-1.48241	-2.35964	-3.81561	-2.58721	3.00715	2.88086	2.99969	2.96422	2.92731	2.81745
25	4	1	24.2624	-0.189972	23.8998	0.243955	0.311867	0.0763211	0.0964774	0.00212065	0.0052664	26.6148	25.0539	70.7753	0.038289	735.213	91.3665	8.04686	18952.8	1901.77	25	266.806	284.13	-0.316455	0.159196	0.250779	0.227637	0.653234	-0.136602	0.387606	0.00295541	0.107861	0.611082	-0.604549	-0.144382	0.225544	6.74601	7.3354	-0.694454	-0.98751	-1.41701	4.99598	5.44077	2.97422	2.95854	2.92815	2.91588	2.9613	2.93943
26	4	1	24.3225	-0.539038	24.0724	0.295158	0.267302	0.0692919	0.0647026	0.00723192	0.00380056	25.3984	24.8051	70.0595	0.125022	1178.37	75.2487	15.6596	8502.17	-252.963	24	98.566	151.779	0.0256556	-0.063579	-0.198616	-0.272734	-0.972682	0.738809	0.0867924	0.760248	-0.797312	1.01459	1.55146	1.38555	3.03465	1.65885	2.32871	-0.842691	0.128567	0.045465	1.76833	1.79026	2.8655	2.82143	2.9593	2.93889	2.96201	3.08971
27	4	1	30.5045	0.801165	21.1829	0.450007	0.67023	0.0517584	0.0648667	0.0118391	0.00462392	31.0262	30.0144	76.2346	0.0470125	821.896	242.957	3.38288	31045.7	-244.524	25	917.436	954.445	0.295288	-0.458578	0.446437	1.09061	1.68798	0.357464	0.231389	-1.48556	0.0171787	-0.193262	2.22104	0.993679	1.82533	4.55952	4.59962	-0.351488	0.388952	-0.061261	0.293147	0.0394243	2.90173	2.85501	2.95317	2.96829	2.95264	3.06623
28	4	1	23.998	-0.510839	26.7953	0.224118	0.273099	0.204083	0.17732	0.0635151	0.00533121	28.8075	29.9967	85.3933	0.0489922	1316.86	56.5995	23.2663	14399	18.7309	20	106.042	90.3018	-0.345014	0.337247	1.69967	1.0435	-1.0824	-0.0106567	0.232203	0.0329301	-0.367658	0.04909	1.89008	2.05986	4.50481	7.04279	6.29745	0.0802447	0.221229	0.738221	-0.559351	2.28504	3.06864	3.06248	2.96452	2.98897	3.17983	3.06123
29	4	1	19.5308	0.0593259	24.6889	0.481303	0.599897	0.126366	0.188386	0.0056624	0.00514482	21.1687	20.9912	60.5997	0.0957973	559.268	115.012	4.86271	18050.3	-1552.32	26	60.2887	92.563	0.0156026	-0.00117731	3.9096	8.58442	9.07126	0.176725	-0.126332	0.508404	-0.410727	0.54295	1.4201	2.1327	1.22699	-2.56943	0.811223	0.357415	-0.322873	-1.17352	0.793016	0.897775	2.85943	2.78737	2.89712	2.90606	2.90164	2.83004
30	4	1	23.8531	-0.307347	25.2851	0.193388	0.24643	0.0307269	0.0369563	0.00696458	0.00389594	20.4961	21.1735	56.591	0.0351929	432.284	40.5263	10.6668	7866.73	-1962.56	31	25.4552	61.1482	-0.362156	0.164934	-1.13488	1.03508	0.446866	0.066962	0.304852	-0.1138	-0.166843	0.676229	-0.782884	0.211289	3.5668	5.24782	6.22152	0.636613	0.527423	1.06429	0.390946	-1.90537	2.97768	2.94861	2.98511	3.01349	2.9534	3.0563
1	4	2	34.7076	0.38398	20.4029	0.907831	1.12802	0.0418193	0.0469942	0.00223959	0.00441447	26.9722	27.1302	94.2047	0.0464525	1112.18	1902.08	0.58472	17994.9	624.732	23	863.133	827.81	-0.330111	0.165893	0.354219	2.58487	1.60302	0.615516	0.0153864	-1.26671	-0.284884	-1.32793	-0.0250011	-0.161889	-0.479456	0.191807	-0.846194	-0.555388	0.897518	2.66752	-0.0949078	-2.40783	2.95228	2.82525	2.95998	2.97118	2.98137	2.99204
2	4	2	25.1796	-0.179385	24.3939	0.862484	0.647407	0.071656	0.072029	0.0309701	0.00447221	24.4441	26.4541	63.0078	0.0539006	594.348	54.1629	10.9733	7379.56	1789.32	19	44.0479	53.8535	-0.0637995	0.099504	0.397097	-0.600329	-0.101379	-1.64029	-0.562492	1.82516	3.23313	2.22287	-0.362397	-1.39864	-0.181879	-2.26576	0.978168	-0.342212	-1.16979	0.408929	-0.767266	0.0550561	2.96792	2.98999	2.97895	2.79454	3.04921	2.95643
3	4	2	23.634	-0.068656	21.8152	0.207815	0.281772	0.0739775	0.085658	0.00251519	0.00620568	31.4082	28.9045	64.8837	0.0500124	565.509	65.378	8.64984	12176.3	410.263	22	240.922	193.981	-0.209335	-0.0697731	0.342648	-0.871974	-0.0914828	0.792316	0.483362	-0.0273504	-0.0327218	-0.347682	0.597779	-0.116769	-0.338666	-0.188399	0.494555	1.2845	-0.758561	-0.00266049	3.0545	5.75548	2.83039	2.84984	2.80548	2.79469	2.83573	2.89441
4	4	2	23.0493	-0.0828839	23.5343	0.890889	1.35573	0.11641	0.11248	0.00731373	0.00620406	23.1862	23.1511	54.1311	0.0528703	479.274	78.0845	6.13789	11127.8	-284.398	22	68.7201	72.6836	-0.303201	0.0597542	-0.116451	1.51071	2.46981	-0.509368	0.146958	-1.52776	-3.20174	-3.39496	-0.589965	0.255149	-0.977821	1.39474	2.34433	0.332752	0.582182	0.268976	0.052325	-1.4496	3.03166	2.90638	2.84433	2.95797	3.17968	3.04257
5	4	2	21.9271	-0.00159431	24.4722	0.241188	0.310166	0.203461	0.163921	0.00238915	0.00934509	28.9649	31.3499	77.3111	0.0593119	984.438	267.456	3.68074	5385.5	-1395.57	35	4.65501	4.75767	0.0988584	0.418969	0.662015	0.175717	-0.245772	-0.0504935	0.0899854	0.147642	-0.29797	0.115694	-0.373685	0.0167804	-0.034322	1.44778	2.15949	1.2329	0.225147	-0.965921	-4.27215	-5.03569	2.91619	2.92165	2.80208	2.81047	3.19122	3.0976
6	4	2	19.9936	-0.0723147	26.7377	0.421652	0.604928	0.133031	0.113207	0.0134113	0.00510226	29.1652	32.3703	72.8812	0.0260566	758.248	48.4482	15.6507	16827	928.659	22	59.7325	47.0647	-0.219	0.257014	-0.127109	-0.121606	0.117341	-0.169441	-0.165261	-0.387676	0.657996	2.27028	-0.0487732	0.81918	1.4034	5.11813	6.36076	0.713265	0.362032	-0.488897	0.018224	-0.788184	2.8559	2.84736	2.9608	2.8835	2.77523	2.68404
7	4	2	20.8937	0.160632	20.1596	0.569799	0.752623	0.0981421	0.0878321	0.0404177	0.00415963	28.4322	27.3369	62.5826	0.0676172	681.492	119.671	5.69469	14383.9	-1046.59	27	63.2794	55.1477	-0.328344	0.947486	0.20717	1.00341	-0.109542	0.183562	0.538516	0.412165	0.862707	0.519663	-0.262033	1.22582	4.77293	6.81216	5.48511	-0.678475	1.13381	2.64373	6.35749	5.95711	2.91864	2.93252	2.90226	2.90957	2.94738	2.84369
8	4	2	27.365	-2.14841	20.5786	0.693085	0.985775	0.071943	0.0804332	0.0206532	0.00427122	25.051	22.9728	65.4844	0.0712412	685.162	309.511	2.2137	26609.1	-7033.95	22	805.646	828.339	-0.391787	1.03818	-0.00196228	-1.22215	-1.04736	-0.302306	0.29652	-0.573982	-0.196383	-1.18199	-1.07862	-0.0679929	4.17187	6.9785	7.87771	0.0722072	-0.37896	-3.00545	-2.90439	-3.98488	2.96017	3.04364	2.98692	2.98029	2.98048	2.97567
9	4	2	34.9143	-0.0344189	20.3319	0.216865	0.255752	0.145129	0.162514	0.00917219	0.0045566	31.0488	32.3823	86.6555	0.0248114	1061.28	103.58	10.246	22469.8	-1143.66	26	666.982	644.692	-0.551534	0.448716	-0.0633689	1.7082	2.32415	0.157715	0.320318	0.134891	1.49942	1.74021	-2.11147	-0.487868	0.898549	6.87151	8.54455	-0.488319	0.2822	-0.268976	2.44049	3.89661	2.98387	2.95549	3.01681	2.97417	3.18636	2.72296
10	4	2	23.6596	-0.10378	17.9426	1.63586	2.75086	0.0717624	0.0950817	0.00462646	0.00734107	20.8234	22.498	104.695	0.0398494	1975.09	435.76	4.53252	13981.6	-1111.29	25	48.8729	48.618	0.116586	0.0383753	0.112332	-0.469154	0.545412	0.091058	0.309052	0.169048	1.0756	2.53508	-1.24451	0.885979	5.41711	7.76341	9.18423	-1.25653	2.39678	5.54955	8.38025	9.34408	2.87035	2.89441	2.87517	2.88473	2.89369	2.63321
11	4	2	34.3563	0.36471	12.5818	0.812976	1.07928	0.0480755	0.0597325	0.00538983	0.00465404	24.2851	19.113	85.6688	0.0379368	1190.74	353.957	3.36409	59341.8	-4202.32	22	1257.67	1070.86	-0.934607	-0.202492	1.31843	0.705963	-0.608524	-0.7718	-0.57058	0.725941	0.330726	-0.167359	-2.2983	1.64988	3.61138	6.43132	6.4602	-0.374783	0.573316	1.03603	1.79132	0.301859	2.86854	2.88071	2.86282	2.85755	2.9198	3.00071
12	4	2	31.0743	0.935367	21.0557	0.299126	0.406883	0.0445977	0.051848	0.0135023	0.00620787	38.7284	35.7684	73.4756	0.14647	1173.12	1786.76	0.656564	20591.7	-3433.18	23	984.014	1169.12	-0.532075	-0.000909876	-0.539605	-1.57166	-0.708619	0.206254	-0.226602	-0.266877	0.000404381	0.42409	0.292755	1.25192	2.12479	3.96246	5.58857	0.870769	-0.425819	-1.32883	-2.35451	-1.29628	2.95509	2.98181	2.96687	3.00092	2.9517	2.99841
13	4	2	28.2928	-0.587867	25.0035	0.226469	0.300155	0.0838247	0.0984949	0.0279741	0.00726116	28.7013	30.061	84.5562	0.0644062	1530.59	562.293	2.72204	7170.24	3562.9	20	183.187	190.552	0.533589	-0.501144	0.491087	0.323755	0.399645	-0.731933	-0.836763	-0.605356	-0.547652	-0.132317	1.81906	1.18619	-0.547477	-1.7196	-1.05929	1.68743	1.31619	2.35935	2.00048	2.72087	3.01605	3.06123	2.94063	2.91219	2.96006	3.0564
14	4	2	22.9679	0.058007	17.2686	0.329044	0.415819	0.0666234	0.071208	0.0106017	0.00454833	22.3514	21.7877	70.9531	0.030753	690.574	53.7504	12.8478	29517	-6520.69	27	71.5094	70.6548	0.0312628	-0.147728	0.272266	-2.24795	0.0601511	0.0353012	-0.149002	0.106089	-1.09763	-1.10293	0.908644	1.17377	1.31033	1.01395	2.22908	-0.133902	0.262543	0.34115	-0.718036	1.17261	2.91091	2.98857	2.96977	2.99776	3.0796	3.09932
15	4	2	33.1636	-0.182224	24.7396	0.273065	0.346763	0.0630581	0.0758109	0.00672152	0.00538455	23.3404	22.6625	81.1272	0.0546964	1216.22	76.8382	15.8283	29777.5	-6215.53	25	250.417	387.939	-0.251194	0.866946	-0.434845	2.44825	1.17559	0.00688077	-0.231522	0.584428	-0.678341	-0.305304	-1.14448	2.21716	5.67438	8.29158	9.14938	-0.424227	-0.337387	1.82643	-0.00706394	1.12752	2.87933	2.78652	2.96951	2.92978	2.88141	3.02408
16	4	2	31.034	-0.495341	21.4036	0.392117	0.5016	0.0563916	0.057114	0.0171844	0.00426651	23.1141	22.2082	67.2123	0.0724129	790.829	748.339	1.05678	46300.7	-5015.6	27	2328.35	1599.76	0.290449	-0.248467	0.348264	-1.09953	1.11265	-0.0199297	-0.0313889	-0.448032	-0.236966	0.622494	1.09022	1.39629	2.65386	4.57942	3.98738	1.42397	0.652737	-0.242858	0.395641	-2.74504	2.98906	3.05431	2.95003	2.95544	2.89488	3.11334
17	4	2	24.6074	-0.498874	22.4519	1.00322	1.00271	0.0767923	0.0921914	0.0100661	0.00545627	25.4513	23.0708	81.698	0.0337726	878.481	148.473	5.91679	7334.27	-319.736	29	6.39164	9.56871	0.0147601	-0.0229884	0.915344	-0.568173	0.139962	0.548374	0.144282	-0.108855	-0.581706	-1.62429	1.15444	-0.150335	0.870525	2.49896	2.14101	0.497209	-0.290741	-0.586101	-1.29353	-0.36849	2.92113	3.02546	2.9042	2.95111	3.02443	3.13962
18	4	2	21.4813	-0.0216834	20.8295	0.39849	0.520855	0.112686	0.121488	0.0327894	0.0074198	20.0486	16.4079	75.6336	0.066309	1162.23	225.362	5.15719	13012.8	2257.21	22	95.829	84.0571	-0.208587	0.292636	-0.452066	-2.19001	-2.76032	-0.275393	-0.108134	0.192365	1.57328	0.710755	1.3932	1.06231	2.35249	7.74642	8.94671	-0.0110665	0.534869	0.58325	2.01784	3.10378	2.85151	2.95175	2.95368	2.89846	3.0976	2.40266
19	4	2	30.7814	-0.358079	20.0666	1.14132	0.88462	0.05232	0.0699169	0.00860586	0.00404901	26.2742	25.8462	60.4951	0.0488865	472.115	54.6899	8.63259	14386.1	-7990.4	17	271.612	363.579	0.204292	-0.166901	0.655239	-0.898232	-0.361802	0.103776	-0.36518	0.610271	-0.761955	-2.13047	1.69762	0.229952	0.251182	-2.37787	-2.49184	-0.406834	-0.619667	0.240099	0.141932	0.247919	2.86105	2.84526	2.89395	3.01466	2.92383	3.12044
20	4	2	22.5863	-0.128483	22.5685	0.467366	0.482502	0.0635528	0.0714597	0.0143139	0.00472584	33.3359	35.7435	85.7528	0.0304099	1145.58	91.834	12.4744	19113.8	721.573	24	169.535	143.224	-0.00821561	-0.00831676	0.0598801	0.03112	0.112518	0.0910113	0.0148511	-0.297739	-0.765755	-0.42808	-0.0438421	-0.0675455	0.236557	0.34766	0.280161	-0.0835098	0.0268716	-0.0622916	-0.309982	-0.395718	2.79629	2.79891	2.64437	2.69417	2.81014	2.6765
21	4	2	32.2233	-0.100741	21.3038	0.374551	0.495203	0.142619	0.135049	0.00880763	0.00520061	21.303	18.954	87.9131	0.02225	1047.16	57.0419	18.3577	12422.4	-80.9705	22	215.402	337.852	-0.295965	0.270386	0.303857	0.22208	0.503265	-0.314943	0.0526677	-0.469091	-0.0354714	0.261936	1.20553	0.773183	1.43035	3.50764	1.84951	0.106952	0.303978	-1.03964	0.890127	-0.72849	2.92813	2.91108	2.94038	2.93934	2.99018	3.10124
22	4	2	21.2748	-0.0621239	20.7756	0.246501	0.202921	0.0680724	0.0837667	0.0102255	0.0103377	22.3206	21.346	75.6949	0.0529272	1026.98	275.188	3.73194	15314.3	-2037.36	29	21.8342	34.8009	0.261762	0.0149913	0.637655	-0.758604	-0.173276	-0.512394	0.136083	1.83256	0.32585	0.681326	1.04918	1.16019	3.65057	4.54106	4.3441	1.33851	0.496003	-1.73139	-4.31191	-4.20231	2.77437	2.82169	2.97156	2.9351	2.9414	3.08681
23	4	2	23.7715	0.424817	23.7233	1.30266	1.57083	0.42962	0.358817	0.0790046	0.00849606	30.797	30.1934	74.9309	0.0567735	1107.01	167.935	6.59191	5938.59	-1194.97	32	4.73459	4.49672	0.390424	0.443369	-0.446419	0.208565	-1.13744	-0.421098	0.507103	1.00315	-0.163454	-0.301335	-0.377387	-0.144743	0.967773	-0.580297	-1.30151	-0.233805	-0.761754	-0.130555	3.02338	3.68463	3.14829	3.17542	3.16727	3.19017	3.14087	3.08873
24	4	2	28.9922	-0.0267992	20.5399	1.21183	1.76675	0.104544	0.140097	0.0204214	0.0047877	25.8565	25.7483	88.281	0.0437442	1372.5	304.096	4.51337	14684.5	-3093.3	20	65.9446	121.664	0.303659	1.7851	1.47742	4.13812	3.59635	-0.383148	0.0770543	-0.116875	0.417241	0.357097	-0.50735	-0.533689	-0.581231	-0.456229	2.79362	-1.01402	-0.247701	0.5844	0.445701	1.34941	2.98804	2.82552	2.96961	2.93285	2.93058	2.902
25	4	2	22.9087	-0.163746	19.2484	0.592581	0.680219	0.0547255	0.0848281	0.000453115	0.00577233	25.8679	24.0805	66.4214	0.0443466	721.435	158.161	4.56141	15481.8	-801.632	27	54.8765	63.871	-0.225122	0.39063	0.553759	2.28574	0.0780932	-0.0870713	-0.0876354	0.0403005	0.180114	0.419843	-0.567001	0.0424922	0.641351	2.03796	5.85016	-0.684873	-0.45385	0.0930071	1.65201	4.1843	2.90023	2.86326	2.89218	2.88138	2.87299	2.9041
26	4	2	21.6694	-0.0307626	24.7669	0.423207	0.590335	0.0666556	0.0721456	0.00402395	0.00501403	23.0139	23.1621	67.7654	0.0586937	916.376	68.0495	13.4663	10131.4	-762.545	26	27.6298	34.0459	-0.18632	-0.561955	-0.795865	-0.861696	0.236377	-0.0151443	-0.298245	-0.536846	-0.00849996	-0.0998799	1.67032	1.42658	1.24452	-0.415705	3.33327	-0.400442	-0.0322453	-0.381313	-0.174973	0.867523	2.83844	2.85386	2.93806	2.92232	3.00923	3.11461
27	4	2	30.8419	-0.371909	21.1286	0.374964	0.530624	0.0516872	0.0614133	0.00903952	0.00451825	32.6267	31.6464	79.4777	0.0426432	822.558	212.979	3.86216	34395.8	-974.954	28	1517.16	1109.26	-1.03551	-0.256651	0.673647	1.60438	2.32169	0.107484	0.12654	0.520781	0.293651	0.509041	1.09422	0.439464	2.43955	3.77813	6.0963	-1.37405	0.0681392	-1.32252	-0.526914	-0.956704	2.93908	2.90766	2.99725	3.00703	2.97404	3.02339
28	4	2	23.1649	-0.64248	25.3684	0.504779	0.727236	0.259857	0.277572	0.156055	0.00570471	29.7207	30.5594	82.1499	0.0549675	1075.93	100.329	10.724	14269.9	-611.659	22	97.7298	85.0486	-0.660629	-0.150534	0.863551	1.48777	-0.859654	-0.403699	-0.0622277	1.2318	-0.00500113	-0.343196	-1.34202	1.7885	3.975	9.07201	8.76812	-0.0279573	0.44534	0.467971	-0.449398	0.329727	3.03351	3.06022	2.94818	2.958	3.1026	3.03911
29	4	2	19.5983	-0.0197816	24.8035	0.558739	0.63901	0.145546	0.221793	0.00879346	0.00508817	20.8597	20.6323	58.1888	0.0777244	631.089	160.611	3.9293	21326.5	-2130.89	28	61.7212	39.8723	-0.303485	-1.20453	0.633608	2.41604	5.12593	0.177354	-0.456355	0.0983118	-0.202887	-1.0827	0.0483752	-0.404175	-1.49945	0.550884	1.80995	-0.304186	0.14792	2.49119	2.91255	4.95701	2.77773	2.81304	2.82318	2.82919	2.84226	2.73262
30	4	2	23.1142	-0.0772827	25.9046	0.241206	0.313731	0.0298103	0.0373523	0.00679401	0.00502151	20.6471	21.506	56.3743	0.0471626	567.02	26.9969	21.0032	6449.16	-535.556	25	14.8245	22.9265	0.255219	0.286783	0.101653	0.584639	0.344914	0.11565	-0.102241	-0.13087	0.23612	-0.490372	-1.57216	-0.833854	3.01007	7.82871	9.36656	-1.6238	-1.62441	1.48464	2.84598	3.89022	2.94075	2.91607	2.9412	2.96516	2.96899	2.99021
1	4	3	34.7755	-0.201108	17.5042	1.33618	1.48128	0.0614861	0.0694352	0.0040817	0.00444847	22.4499	22.4073	89.6992	0.0441668	1749.16	257.253	6.79937	17662.7	-3263.28	14	620.911	761.363	0.0166511	0.0910478	0.123615	1.28323	2.04345	0.12282	-0.416752	-0.107039	-0.535914	-1.32319	-0.157271	0.398195	-1.67728	-1.46328	-3.50244	-1.17644	0.393142	1.3757	2.52744	3.62769	2.9515	2.83946	2.95995	2.98059	2.89328	3.02795
2	4	3	24.9285	-0.0131485	24.0489	0.123756	0.137212	0.0813217	0.0735238	0.0175627	0.00346683	23.7762	24.2248	62.1675	0.034008	492.741	50.5244	9.75252	4574.54	-136.539	30	3.94517	2.80247	0.0658261	0.12271	0.407741	-0.254647	-1.06148	-0.829992	0.670401	1.79216	2.66604	2.26958	-0.279893	-0.322713	-0.617868	-1.21289	1.30414	0.0714755	-0.277387	-0.14644	0.200418	-0.723073	3.03723	3.07198	2.97736	2.82801	3.08272	2.95324
3	4	3	25.7266	-0.525302	23.3815	0.197633	0.247542	0.0536506	0.0688239	0.00728107	0.00587346	30.3934	26.6406	65.203	0.0554401	540.074	89.9171	6.00635	14912.5	-238.401	22	759.528	529.961	0.117656	-0.0450459	-0.222194	-0.33351	-0.786957	0.0853631	0.0205796	-0.0536577	-0.599467	-2.15189	0.382059	0.323218	1.16819	-0.0818088	-1.01199	0.111143	0.446985	1.75587	3.05774	4.88404	2.76932	2.77651	2.75319	2.81317	2.78289	2.82037
4	4	3	21.2365	-0.113365	21.9099	0.427086	0.545949	0.0811684	0.082674	0.00756517	0.00650816	21.4668	21.1744	53.2248	0.054492	369.696	50.327	7.34588	11623.7	1528.64	26	54.7985	48.6029	0.0299649	0.552529	-0.603114	0.416062	0.569078	0.115698	0.170748	-1.22539	-0.532116	-0.0231996	-0.309551	0.661625	0.698696	-0.442321	0.475778	0.564888	-0.375844	0.805476	-2.32939	-0.613404	2.9475	2.92329	2.91827	2.98521	3.03695	2.98974
5	4	3	22.4576	-0.428497	24.4623	0.213153	0.195144	0.211377	0.172228	0.0882515	0.00503373	28.9854	29.5388	78.4258	0.0470054	932.705	261.981	3.5602	8418.22	-3393.23	31	7.15492	5.46948	-0.0300561	-0.179831	-0.368965	0.0846312	0.665216	0.032662	0.0682225	0.0149214	0.0934445	0.086909	-0.937997	-0.943732	0.856343	1.64661	2.82268	1.62972	0.517723	-3.22268	-7.0393	-8.51948	2.98504	2.98213	2.73656	2.74204	3.22704	3.10299
6	4	3	19.9984	-0.00271597	26.1083	0.276674	0.282283	0.140555	0.117511	0.0629619	0.00545632	28.4437	32.2072	71.4766	0.0278447	588.585	39.1751	15.0245	11885	545.602	25	19.8859	33.4818	0.112338	0.345781	0.0690193	-0.0742709	0.762332	-0.177115	-0.0565593	-0.044827	1.03096	1.12055	0.0148459	-0.0166388	3.28371	6.80574	7.55951	0.0793051	-0.760313	-0.0531828	0.0428526	-0.0730265	2.86075	2.86581	2.96534	2.90459	2.86612	2.7902
7	4	3	20.9629	0.0568721	19.6379	0.737045	0.881101	0.0782254	0.0794409	0.0548732	0.00461017	27.1914	26.1747	66.7851	0.0502232	651.725	139.697	4.66527	11044.4	-1196.24	28	11.2632	14.989	-0.205554	0.409596	0.257858	-0.194642	0.64304	-0.51474	0.0657552	0.643678	-0.111159	-0.504785	-0.017805	0.989641	2.53295	4.4233	4.17785	0.384295	0.736748	0.886049	3.16681	1.64476	2.90895	2.91141	2.90729	2.91673	2.94216	2.97659
8	4	3	25.2858	-0.547086	20.1941	0.819923	0.98572	0.0863287	0.0962146	0.0195399	0.00432359	23.8643	21.4993	61.5374	0.0772461	525.679	387.295	1.35731	23324	-2484.53	23	313.223	576.264	0.982112	0.374549	-0.907741	-2.51446	-2.28153	-0.274128	-0.16806	1.28392	0.337665	0.600626	-0.820477	0.523142	2.89721	3.48682	3.59105	1.3125	-0.59908	-0.772936	-0.0166301	2.21143	2.92221	2.99837	2.98752	2.9785	2.99009	3.03858
9	4	3	34.0731	0.431365	20.292	0.257006	0.319905	0.0772571	0.0899005	0.00131786	0.00487685	30.1482	31.6599	86.2646	0.041389	934.43	95.1016	9.8256	21337.2	-3663.03	28	449.293	457.214	0.969538	-0.0758842	-0.157071	-1.43386	-2.13182	0.225584	-0.491765	-0.342448	-0.278196	0.784061	-1.50459	-1.53862	1.21073	7.0558	8.3599	0.225087	-0.804386	1.60149	3.716	4.0949	2.9459	2.99504	3.04516	2.99917	3.15712	2.67082
10	4	3	22.5551	0.050205	17.5575	1.86882	2.62119	0.113098	0.146165	0.0334004	0.00707777	19.6862	20.9134	102.556	0.031255	1863.81	347.875	5.35771	10324.1	-651.138	29	7.30656	5.33434	-0.103849	0.157059	0.570915	0.865258	0.626843	-0.0214223	0.366363	-0.24457	-0.0509411	-0.0871812	-1.05143	-0.62004	2.38637	6.16931	7.16273	-1.1655	-0.273472	3.42257	6.1646	6.33804	2.9299	2.92753	2.95752	2.96195	2.99363	2.72622
11	4	3	33.9511	-0.693632	15.1231	1.06968	1.23019	0.0743601	0.0731519	0.0250767	0.006344	26.3143	21.5247	89.2983	0.0285604	1157.84	213.701	5.41805	73551.9	11029.8	24	2216.2	1033.48	-0.875347	0.271871	0.706033	0.937541	0.824035	-1.21171	0.274314	1.14177	0.877318	0.241886	-2.40656	0.0370826	4.44633	7.0019	8.68085	-1.45107	0.279909	1.61215	0.992943	1.87233	2.89224	2.87377	2.90198	2.87886	2.94075	2.94
12	4	3	31.0592	0.00464604	23.0499	0.247009	0.341175	0.0640659	0.0847404	0.00556732	0.00619378	39.6153	36.6754	81.5303	0.142234	2015.21	1898.16	1.06167	20990.2	-7293.32	20	1169.93	734.676	-0.358227	0.105693	-0.00383812	-0.479285	-0.759664	-0.477146	-0.0959909	-0.136343	-0.348569	-1.42557	1.94145	0.51359	0.955654	2.40868	3.29244	0.122073	0.627118	-1.64933	-0.348483	-0.0381953	2.89905	2.93415	2.92298	2.95582	2.90775	3.00656
13	4	3	29.1513	-0.610389	25.3374	0.198604	0.257624	0.068378	0.079088	0.00653348	0.00625299	26.6182	30.6166	84.0073	0.0674748	1063.9	412.396	2.57979	5412.69	34.6188	24	32.565	47.2747	1.01343	0.194216	-1.15008	-0.625535	-1.32987	-0.442539	0.129963	-0.882331	-0.89277	0.158101	1.80777	0.260861	-0.534457	0.107125	1.36806	0.318492	1.40706	1.93327	0.516046	2.01321	3.03435	3.08235	2.94675	2.92367	2.97691	3.03128
14	4	3	22.9449	-0.0418112	16.7828	0.404404	0.43353	0.0592373	0.0609943	0.00972881	0.00434098	21.6436	21.0445	70.5224	0.0322223	728.684	42.2855	17.2325	30744.9	-4239.4	24	86.8086	61.8509	0.00744616	0.686263	0.564221	-1.19719	-2.46989	-0.0849885	0.505835	0.015879	0.258587	-1.12726	-1.5628	2.09347	6.38436	7.33513	6.79701	-0.0974922	-0.130167	1.74623	0.676858	0.714528	2.91217	3.01364	2.96971	2.99809	2.98237	3.10815
15	4	3	33.279	0.283619	22.0056	0.537728	0.599081	0.0533028	0.0630297	0.00517863	0.0041966	23.187	22.191	80.2705	0.0535549	1401.83	185.417	7.56044	27318.2	-3176.48	14	807.952	1053.87	0.83203	-0.601653	-2.32672	-2.0432	-2.14778	-0.351215	-0.0712933	-0.28132	-0.628951	-1.8005	1.89836	2.24201	4.98555	6.71798	7.49881	0.264766	0.0460605	-0.170818	0.212327	1.09635	2.87224	2.84084	3.00308	2.95502	2.88307	3.05259
16	4	3	30.8342	0.297302	20.3073	0.627849	0.853583	0.0354414	0.0360953	0.01331	0.00432353	21.3071	19.855	72.8066	0.0763677	1060.2	662.072	1.60134	47089.3	-7901.47	26	1703.58	1493.4	-0.892993	0.0916781	1.72841	1.19334	1.88715	-0.255321	0.0424047	-0.102182	0.480409	1.57366	1.57063	1.25158	1.53499	3.66341	3.97784	0.931557	0.922576	0.194333	-1.12078	-1.52888	2.8822	2.83695	2.90683	2.89642	2.88286	3.06414
17	4	3	26.5366	-0.889968	21.6497	0.225722	0.274811	0.0923284	0.111413	0.0256195	0.00413283	23.4012	20.9706	78.0971	0.0391076	793.919	252.252	3.14733	9035.89	-1529.73	30	9.81451	16.8981	0.0942537	-0.152857	-0.056726	-0.000342934	-0.702788	0.355429	0.125334	-0.0474013	-1.89116	-1.89086	1.02644	0.0393441	1.80524	2.07481	2.17026	0.0545879	-0.166686	-0.0869437	-0.623844	-1.0785	2.96467	3.02569	2.90967	2.94586	3.02308	3.08522
18	4	3	21.8819	-0.418254	20.1314	0.569433	0.66038	0.115097	0.125073	0.00333416	0.00704815	20.675	18.314	76.2163	0.0678481	712.361	299.182	2.38102	17356.3	1227.35	19	309.558	265.432	-0.0598726	0.284783	-1.21559	-0.625656	-1.51247	0.117172	-0.107468	0.227674	-0.260077	0.112597	0.47007	1.28934	4.92666	8.33153	9.55629	0.131228	-0.264969	0.570817	0.908009	3.34138	2.83339	2.92944	2.96943	2.93182	3.12679	2.50897
19	4	3	30.4283	-0.0596599	20.1288	0.642185	0.693054	0.0541624	0.0673572	0.00393343	0.00411404	25.1067	25.1123	59.3703	0.0462974	554.245	70.3484	7.87857	11365.1	-4174.31	21	75.5674	257.89	-0.172402	0.39852	-0.292146	-0.221835	0.562399	0.161552	-0.405652	-0.421805	-1.17298	-1.42001	1.42238	1.94227	-0.893179	-2.43784	-3.85845	-0.367145	0.117626	-1.15301	0.393049	1.8593	2.86259	2.83684	2.90258	3.00086	2.88886	3.12821
20	4	3	22.227	-0.228593	21.7279	0.431545	0.51474	0.0912988	0.119797	0.0179209	0.00360307	33.2536	35.7439	82.6846	0.0348578	754.929	87.0224	8.67511	18523.6	75.9887	17	123.365	107.202	0.052265	0.211034	0.256164	0.186395	0.400101	-0.271021	1.03148	0.206743	3.61667	1.8542	0.085393	-0.0886029	0.568681	1.74268	1.01939	-0.0258605	0.60762	0.398132	-0.436011	2.57403	2.95899	2.95803	2.74639	2.80742	2.97217	2.82481
21	4	3	32.4713	-0.207731	19.4909	0.797596	0.680256	0.0741313	0.0734862	0.0060323	0.00491871	20.9217	18.486	86.981	0.0197476	1028.2	65.5701	15.6809	13108.6	-688.191	29	80.4772	150.279	-0.28862	0.431171	-0.0947838	-0.115367	-0.889593	0.246439	0.0860703	0.0749936	0.208497	-1.52602	1.34095	-0.0487082	1.75063	1.66448	-0.0257926	-0.196391	0.53858	0.389246	-0.393547	-0.476521	2.91152	2.90638	2.93443	2.94713	2.97064	3.10843
22	4	3	21.3331	0.0504473	19.6263	0.433081	0.484414	0.0460369	0.0557887	0.00538083	0.00930509	22.0849	21.2483	82.1431	0.0767374	1193.44	482.494	2.47348	14219.6	144.785	27	30.0214	38.0198	0.59231	-0.331958	-0.19636	0.0446784	-1.59789	-0.0657538	-0.243981	-0.279244	1.30284	0.312508	1.9007	0.793041	3.18334	2.6696	3.86476	-0.299235	0.242023	-1.12597	-2.02504	-2.33952	2.85042	2.88309	2.99296	2.97068	2.99739	3.13641
23	4	3	24.0942	-0.206612	23.0014	1.19369	1.41136	0.571373	0.462452	0.265162	0.00835528	30.5411	30.3597	75.8621	0.0606928	995.944	78.2407	12.7292	7731.79	401.208	28	59.503	155.111	-0.753391	0.0754986	-0.924099	1.29109	1.27379	-0.148203	0.0666967	0.0866802	0.756659	0.362916	1.18847	0.902664	-2.06326	-6.76897	-6.77381	-1.22366	-0.700045	-0.36787	3.537	6.06425	3.20414	3.17394	3.21976	3.2335	3.04287	3.1373
24	4	3	29.5508	-0.30824	14.9445	1.2613	1.93103	0.0708443	0.0843439	0.00962256	0.00459745	25.4287	25.1741	87.8244	0.0423401	1314.35	399.811	3.28743	18653.5	-708.031	23	164.617	367.084	0.439096	0.260148	-0.371995	-4.39687	-3.6882	-0.329226	-0.0582064	-0.295943	0.469665	0.761194	0.000706458	-0.117679	-0.300191	0.617927	3.15491	-0.373236	-1.02658	-0.421794	1.35859	1.15718	2.98855	2.86018	2.99154	2.95262	2.91753	2.85446
25	4	3	25.3612	-0.405383	25.0813	0.252559	0.305401	0.0668303	0.076665	0.0306416	0.0062054	27.0104	25.3216	73.803	0.0321955	721.026	72.2741	9.97627	18325.6	-3609.94	24	309.5	330.751	-0.435552	0.0746229	0.852281	-0.520861	-0.833703	0.218999	0.361954	-1.05222	-0.564077	0.33742	0.319325	-1.3044	-0.517778	2.25701	5.32004	-1.57248	-1.90079	1.31645	4.89224	6.3269	3.00778	3.05987	2.95256	2.94842	3.00978	2.94725
26	4	3	22.7077	-0.308367	23.2684	0.527871	0.781865	0.0727221	0.0832154	0.00722124	0.00509338	23.0187	22.9403	66.0798	0.0479686	569.578	55.8781	10.1932	9212.01	-65.8251	20	68.4254	103.852	-0.0304288	-0.796651	0.259932	1.89308	1.04402	0.189489	0.022405	-0.271096	-0.0040457	0.00494956	1.17899	1.6192	2.27734	0.959068	0.778547	-0.141167	0.817064	1.54603	1.91161	1.16101	2.85193	2.818	2.94005	2.91826	3.02038	3.11582
27	4	3	29.6868	-0.286723	19.8129	0.689226	0.586672	0.0606087	0.0778091	0.0246365	0.0049555	29.246	28.4268	77.2405	0.0364176	794.274	232.114	3.42191	29293.1	215.721	27	1506.22	1082.59	-0.303895	-0.873856	0.314859	0.613842	1.24633	0.330966	-0.293742	0.809555	-0.0124099	0.137804	-1.79061	-0.111507	4.80944	8.62728	8.16866	0.576126	0.534102	-0.9507	-0.281543	-0.289587	2.92304	2.87123	2.97235	2.97811	2.97216	3.06121
28	4	3	27.7153	-1.59498	28.2619	0.253254	0.331065	0.161742	0.140085	0.00457872	0.0056752	33.0554	34.6139	85.6916	0.0393393	1134.71	76.222	14.8869	16775.3	702.781	27	182.919	128.769	-0.568703	0.491397	1.55988	2.12903	0.753603	0.0538072	-0.432714	-0.938688	1.87389	-0.449961	0.753228	0.34695	1.84562	3.11529	4.43784	-0.281054	0.427291	0.120006	1.232	1.90904	3.02824	2.97619	2.95803	2.96138	3.11893	3.07212
29	4	3	20.8607	-0.221999	23.7813	0.244827	0.315984	0.102954	0.119078	0.00779939	0.00452871	22.2821	21.1164	58.3937	0.0518678	519.267	73.6653	7.04901	22512.6	1547.93	22	314.489	310.614	0.268539	-0.0359174	-0.617948	-0.173664	-0.894849	0.440479	0.0363927	-0.903009	-0.507707	-0.605452	0.353736	-1.22324	-0.95444	3.0804	7.60391	0.785074	-0.135977	-0.904014	-0.0687496	0.748812	2.83302	2.84271	2.85493	2.86312	2.90775	2.79524
30	4	3	22.8676	-0.233484	27.3011	0.531657	0.571244	0.0462382	0.0628435	0.00560909	0.00536331	23.4096	25.3685	59.0115	0.039415	482.477	34.8103	13.8602	8277.63	1216.18	26	29.1745	48.3163	-0.308887	0.152861	0.715276	0.395005	0.316288	2.11787	-0.484125	-0.654831	-3.44438	-3.63051	-1.67645	1.61771	4.60024	7.52743	7.69049	0.194189	-0.279602	1.41414	1.06725	0.717817	2.91542	2.89075	2.80875	2.97168	2.95837	3.03572
[truncated: 22 more columns]

## Sheet: Normalized
Table S.6. Normalized features (physiology, performance, and personality characteristics) and results of the short questionnaire for all participants and game conditions.
Participant ID	Speed	Paddle Size	Skin Temperature		Respiration			Electrooculogram (of First Derivative)			Eye Tracker			Electrocardiogram					Galvanic Skin Response					Lateral Power Spectruam Density Measure From Different Channels and for Different Frequency Bands																				Dispersion Entropy Measure From Difference Channels
			Mean	Difference	RR	STD of RR	RMS of RR periods	Mean	Median	STD	Mean Gaze Velocity	Left Pupil Size	Right Pupil Size	Heart Rate	STD of interbeat	LF	HF	LF/HF	Mean GSR	Diff GSR Tonic	Number of GSR	Mean Amp	Std GSR Amp	AF3-4_ Alpha 1	AF3-4_ Alpha 2	AF3-4_ Beta 1	AF3-4_ Beta 2	AF3-4_ Gamma	F1-2_ Alpha 1	F1-2_ Alpha 2	F1-2_ Beta 1	F1-2_ Beta 2	F1-2_ Gamma	F5-6_ Alpha 1	F5-6_ Alpha 2	F5-6_ Beta 1	F5-6_ Beta 2	F5-6_ Gamma	C1-2_ Alpha 1	C1-2_ Alpha 2	C1-2_ Beta 1	C1-2_ Beta 2	C1-2_ Gamma	AF3	AF4	F1	F2	F5	F6
1	Baseline (0)	Baseline (0)	1.92631	0.157849	-3.34275	0.784282	0.78317	-0.498884	-0.610993	0.237398	-2.36289	-0.311603	-0.226672	1.75635	-0.171505	1.97901	0.255737	-0.469849	0.246888	-0.255041	-0.246826	0.489609	0.518634	-2.26514	0.574998	1.74508	1.28855	1.88253	-1.24004	0.772269	1.49175	-0.233388	-0.0390551	0.422223	-0.513561	-1.3206	-1.33625	-1.21101	-0.773408	-0.167279	-1.01056	0.485884	0.0361135	0.470139	-1.20705	0.498743	0.41723	-0.26274	0.0965594
2	Baseline (0)	Baseline (0)	-0.066313	1.51466	-0.315347	-0.777707	-0.674086	-0.67899	-0.898892	-0.424865	-1.61088	-2.16947	-1.75144	-0.945662	0.147571	-0.933498	-0.297594	-0.703962	#VALUE!	0.346925	2.62881	-0.636309	-0.792251	0.973548	0.309172	-0.0943768	-0.863606	0.196203	-1.21528	0.15902	0.913708	2.32451	0.733991	0.366271	-0.766449	-0.740958	-0.980507	-1.1857	0.703616	-0.0600748	0.126182	-0.0826095	-0.394503	0.103122	0.955947	-0.649323	-1.1281	-0.3699	-0.0525389
3	Baseline (0)	Baseline (0)	0.10459	-0.868512	-0.254684	-0.503062	-0.618522	-0.0311894	-0.090966	-0.379069	-1.57165	-1.21089	-1.40116	-1.40755	0.488677	-0.887301	-0.36295	-0.556014	-0.7633	0.218926	-1.68464	-0.327759	-0.242703	-0.393439	0.241457	-0.174837	-0.496613	-0.38664	1.37653	-0.747679	-0.911726	0.0572812	-0.912402	0.10375	-0.346698	-0.603568	-1.1573	-1.24853	-0.595432	-0.381909	-0.767083	0.0844889	0.441363	-1.38367	-0.958733	-1.27281	-0.475325	0.00905438	0.599338
4	Baseline (0)	Baseline (0)	-0.448983	0.437629	-3.16724	-0.0206198	-0.21314	-0.364539	-0.614709	-0.389847	-1.85339	-2.07665	-1.76182	-1.56324	1.8113	-0.965475	1.52601	-1.28293	-0.61726	0.196963	-0.965735	-0.561332	-0.704635	-0.278281	0.349666	-0.414246	0.742252	0.5898	-0.802739	-1.30821	0.215569	-1.58088	-2.94975	-0.00257373	-1.06926	-1.35503	-0.619258	-0.397868	0.886817	-0.331866	-0.183468	-0.182662	-0.586267	0.735216	0.214662	-0.581738	0.553242	1.38756	0.292868
5	Baseline (0)	Baseline (0)	-0.0248693	-0.28022	0.0392167	-0.498974	-0.578352	0.538629	0.187288	0.161305	-0.143374	-1.42054	-1.08121	0.434589	-0.030337	-0.63136	0.436136	-1.09356	-0.807402	1.41627	0.951357	-0.500451	-0.376641	0.225348	-0.0983483	-0.124031	0.269065	0.0686969	0.165541	-0.152041	-0.0330402	0.209696	0.294118	-0.300778	-0.795717	-0.720709	-0.0864473	-0.413113	1.31998	-1.24833	-2.3086	-2.63279	-3.26946	-0.871549	-1.36775	-5.47348	-5.55842	1.47449	-0.246435
6	Baseline (0)	Baseline (0)	-1.31969	0.218175	-1.168	-0.268243	-0.584219	-0.337455	-0.517056	-0.378907	-0.892018	-1.80974	-1.01353	-1.16441	0.131522	-1.37867	-0.440818	-0.683774	-1.02558	0.24287	1.9099	-0.635117	-0.789636	-0.638156	0.217953	-0.807441	0.363202	0.712895	-0.199069	1.15655	0.973577	0.72373	1.4006	0.727212	1.69796	1.91685	1.53698	1.12774	0.6171	0.277072	-1.20718	-0.978234	-0.312994	-0.606505	-0.729214	0.496229	-0.239962	-1.2242	-1.57595
7	Baseline (0)	Baseline (0)	-1.05583	-0.792398	-1.1085	2.28401	1.65041	0.0116202	-0.138408	-0.366605	-1.21509	-1.06143	-1.36529	-1.05599	1.53902	0.240784	-0.111157	-0.513851	0.0563495	1.12636	-0.965735	-0.343177	-0.25219	0.201698	0.36484	0.60272	-0.0160805	0.389788	0.0237744	0.0020139	0.765069	0.766621	0.472305	-0.472594	1.85999	0.730122	1.10203	1.19074	-1.43673	0.276539	1.85664	2.60731	2.57755	-1.29816	-0.812902	-1.20651	-1.17458	-0.978456	-1.84562
8	Baseline (0)	Baseline (0)	0.632037	2.9277	-1.27086	-0.610877	-1.03647	-0.658629	-0.854514	-0.460718	-1.97766	-1.35415	-1.49176	-0.909037	0.807351	-0.802774	0.434705	-1.12463	0.272365	-0.700722	-0.726099	-0.269971	0.455785	-3.21108	1.48101	2.11008	1.46445	1.73745	-0.217205	-0.802049	-1.13926	0.042142	-0.0991969	-1.31527	-0.142462	0.685217	0.922599	1.12424	-0.438807	0.028701	-0.516287	-0.724752	-0.787698	0.798329	0.740429	1.01937	0.67795	1.44108	-0.0573847
9	Baseline (0)	Baseline (0)	1.45074	2.99374	-1.18446	-0.158713	-0.254869	0.71866	0.676821	1.59294	-1.00292	-1.29142	-0.841815	0.782283	0.81531	0.491298	-0.289504	-0.04191	-0.215818	-0.209887	-0.486462	-0.306879	-0.284298	0.0202337	0.0564702	0.0641558	0.237886	-0.202808	0.0698802	0.269491	-0.0802106	0.248886	0.119544	-0.586081	-0.230122	-1.19827	-0.909637	-1.02765	-1.06787	1.25945	1.40443	2.23866	1.84039	0.492232	-0.866508	-0.0199276	-0.953077	1.86575	-2.08114
10	Baseline (0)	Baseline (0)	0.00918379	0.00457035	-1.16831	0.861546	0.425553	-0.422272	-0.100747	-0.504376	-1.14127	-1.90752	-1.64528	2.37891	-0.769823	1.10709	0.0303942	-0.437377	0.0543651	0.117325	-0.0071891	-0.107609	-0.233957	0.259785	-0.264866	0.027517	0.106033	0.0471063	0.10329	0.601348	0.721445	0.301936	0.128048	-0.333723	0.744756	0.264345	0.097012	0.345791	-0.979791	3.82903	2.3312	2.46458	2.5862	-0.915667	-0.694848	-0.948634	-0.887532	-1.14747	-1.45196
11	Baseline (0)	Baseline (0)	1.66604	-0.215477	-2.86865	0.0318316	-4.88719e-05	-0.466832	-0.461405	0.325097	-1.13266	-2.00315	-1.81356	1.08018	-0.918743	0.530707	0.136006	-0.696592	2.5053	-4.97814	0.232447	1.1775	1.38857	-1.24784	0.32301	0.188961	-0.601451	-0.202207	0.174501	0.295353	0.0897431	-0.223673	-0.355107	-2.63729	-0.344287	0.254132	1.60116	1.62111	-0.597744	1.19186	0.245324	-0.469473	-1.01987	0.853446	0.819985	0.352266	0.261171	1.58988	0.21122
12	Baseline (0)	Baseline (0)	1.22618	1.28474	-1.61436	-0.575085	-0.55312	-0.632357	-0.896209	0.367489	-2.09609	-0.339771	-0.793609	-0.921419	3.46668	-0.436018	3.87731	-1.32884	-0.0731365	-2.49088	-0.726099	0.498165	1.41493	-0.0857927	0.25999	-0.412621	0.044294	-0.059779	1.63002	-0.164971	0.438018	0.302233	0.949035	0.118618	-0.128619	0.60189	0.406878	0.558262	0.786295	-0.267768	-1.35277	-1.22622	-0.642705	1.05211	0.918991	0.611686	1.11293	0.179675	-0.110476
13	Baseline (0)	Baseline (0)	1.28564	0.399668	-1.01013	-0.569185	-0.651625	0.161393	-0.158137	0.0254528	-1.4594	-0.86997	-0.710503	0.0292034	0.0580953	-0.410489	0.860787	-1.15048	-1.20781	0.238039	0.711721	-0.63452	-0.791166	-0.718985	0.881932	-0.928578	-0.575738	-0.630131	-0.669299	0.440537	-0.634981	-1.12929	-0.502463	-0.115355	0.136091	0.487175	-0.853064	-0.552917	1.37867	1.99297	1.28816	1.79616	1.68627	0.688797	0.753978	0.191712	-0.6344	-0.176792	0.296533
14	Baseline (0)	Baseline (0)	0.142743	-0.620089	-1.4657	1.18851	0.587357	-0.136931	-0.360932	-0.495391	-1.75537	-1.9618	-1.89307	-0.545961	-0.286991	0.17005	-0.368556	0.0618232	1.56999	-5.68149	-0.0071891	-0.201376	-0.0265397	0.0332731	0.569436	0.591324	-0.521014	-0.439638	0.82326	0.750378	-2.14525	-1.55251	-0.949706	-0.995537	0.84697	2.1775	1.68165	1.64167	-0.328586	0.581561	1.86198	1.42496	1.96203	0.4981	1.66532	0.627143	1.47939	1.64272	-0.543744
15	Baseline (0)	Baseline (0)	1.31667	0.524105	-0.412323	0.000900196	0.241387	-0.516819	-0.615218	0.222095	-1.16094	-2.0295	-2.00448	0.0659243	0.512121	1.01464	-0.305475	0.264682	0.724885	-1.34198	-0.726099	0.491449	1.31267	0.906579	0.737062	-0.293066	0.725106	0.0898813	0.556533	-0.671613	-1.22779	-1.44288	-1.68501	0.200215	0.350803	1.37504	1.69912	1.47894	0.634317	0.275282	0.985982	0.474974	0.248916	-0.137483	0.413126	1.35647	0.597107	-1.01668	-0.0279337
16	Baseline (0)	Baseline (0)	0.872758	1.90691	-2.55847	1.69385	0.668056	-0.65746	-0.801861	-0.410989	-1.19086	-2.07025	-1.84479	-0.398379	2.85355	0.672191	5.4239	-1.31323	1.41711	-0.400339	0.711721	1.88407	1.97015	-1.70928	1.22528	1.59772	1.98824	1.94337	0.118902	-0.249468	-0.267415	0.605471	0.0426573	0.711245	-0.116483	-0.0606006	0.323858	0.199052	0.171396	2.40971	-0.690232	-1.49391	-0.9327	0.101982	-0.541348	0.459895	0.342763	-0.899364	0.449875
17	Baseline (0)	Baseline (0)	0.481309	-1.97164	-1.86305	1.82043	1.94089	-0.336331	0.120124	-0.44888	-0.214404	-1.34405	-1.49686	0.53462	0.52994	1.36685	0.377993	-0.691286	-0.698173	-0.446545	0.711721	-0.627776	-0.773368	-1.24724	-1.1071	0.319036	1.04026	-0.10413	-0.472088	0.202079	0.727984	0.0767453	0.0750984	-1.37603	-0.46618	0.363719	1.20556	0.925506	0.698197	0.186561	-0.366103	-1.11318	-1.08684	0.24622	-0.0483718	0.557069	0.518488	0.548546	0.269686
18	Baseline (0)	Baseline (0)	-0.00395462	-1.40541	-1.30101	-0.0809228	-0.10937	-0.80919	-1.04891	-0.384947	-1.07645	-2.69598	-2.57588	0.243258	0.552848	0.337803	-0.171197	-0.382787	-0.598093	-0.232268	-0.726099	-0.331116	-0.161464	1.16971	-2.28688	-4.26063	-3.74997	-3.37307	0.997022	0.447616	0.620083	1.75154	2.40627	1.92923	3.14417	2.64051	1.88265	1.61379	0.374031	0.997104	0.0314454	-1.53698	-1.20733	-1.14041	0.0511334	0.505403	0.124935	-0.282765	-0.454036
19	Baseline (0)	Baseline (0)	1.13561	0.285696	-2.52147	2.51227	2.91828	-0.491079	-0.348765	0.100583	-1.99043	-2.02196	-2.04126	-1.10495	0.311738	-0.882874	-0.437936	-0.343448	-0.281791	-0.517125	-1.44501	0.0529804	0.377968	-0.661931	-0.241045	0.687285	0.336227	0.583919	0.360493	2.21281	-0.811832	0.710417	-0.120522	0.802234	1.08021	-0.208064	-0.283457	-0.324783	0.447967	-0.407398	-0.606797	0.250668	0.00142766	-0.498014	-1.02211	-0.616887	0.548931	-0.13522	0.610267
20	Baseline (0)	Baseline (0)	-0.566626	-0.218206	-0.495025	-0.0411773	-0.155766	-0.236514	0.0189756	-0.305284	-2.03763	-1.23854	-0.97715	0.433173	-0.407136	1.19887	-0.473124	1.43904	-0.204788	-0.077405	-0.246826	-0.200256	0.0450707	0.151713	-0.199235	-0.28912	-0.220901	0.0307336	0.27951	-2.15943	-1.7648	-0.748683	-0.331018	-0.332073	0.723886	0.793163	0.658965	0.341923	0.22948	0.17657	-2.37051	-2.67777	-1.99685	-0.756222	-0.939368	-2.02201	-1.57871	-0.999214	-1.94794
21	Baseline (0)	Baseline (0)	1.52941	-0.16521	-0.593693	0.363434	-0.322884	0.163493	-0.18199	-0.204036	-1.01878	-2.03395	-2.06644	0.851803	-1.36217	-0.190754	-0.515232	0.660388	-0.577528	-0.312849	-0.0071891	-0.58778	-0.662898	-0.954428	-0.206197	0.413029	0.634249	0.595201	-0.840044	-0.077315	-0.648595	0.183569	0.157033	1.42681	2.16884	1.3266	1.30123	0.567004	1.38979	0.703299	0.0838235	-0.232731	-0.0547138	-0.038683	-0.281578	-0.484728	-0.726708	0.692786	1.22374
22	Baseline (0)	Baseline (0)	-0.883878	-0.501965	-0.932472	0.913134	0.637095	-0.556615	-0.658987	-0.0627246	-0.0331056	-1.73425	-1.65463	0.294645	1.45321	1.66183	0.709096	-0.813404	-0.54095	0.920193	-1.20537	-0.337639	-0.126368	0.0860613	0.0593694	-0.197998	-0.255752	-0.463188	-1.23221	-0.247408	0.65221	-0.0187311	0.193806	-0.053657	-0.672639	0.989836	1.33026	1.14085	0.149194	-0.377687	-1.55847	-0.340887	-0.479019	-0.338002	0.321874	1.09365	0.987769	-0.09673	-0.295625
23	Baseline (0)	Baseline (0)	-0.805415	-0.541413	0.816768	-0.282903	-0.0413853	4.10298	3.66708	0.672071	-1.65291	-0.287836	-0.378704	-0.208146	-0.118703	-0.707761	-0.435657	-0.229586	-0.95935	0.0399922	0.472084	-0.620993	-0.756848	-1.40019	-0.96172	0.122793	0.124941	0.00251756	1.37617	1.40068	0.362472	-0.106335	-0.0252623	1.12102	0.155708	-0.78683	-1.21418	-1.09651	-0.376479	-2.73958	0.52001	0.634096	0.553598	4.87754	4.20045	4.35159	4.70468	3.28332	2.01276
24	Baseline (0)	Baseline (0)	0.937653	1.59089	-1.76316	1.43887	2.01646	-0.438588	-0.52214	-0.52743	-0.667686	-1.63984	-1.6776	0.84436	0.70588	1.36388	0.737067	-0.86843	-0.317011	-0.35781	-2.40355	-0.0426627	0.545903	0.11003	1.48069	1.70716	1.17737	0.365428	0.651992	-0.228136	1.19523	-0.174124	-0.0335724	-0.652753	-0.920862	0.638877	0.708581	1.03587	-0.575801	-0.168209	0.356766	-0.158477	-0.360037	1.26771	0.917571	0.850436	0.762513	1.32427	0.41806
25	Baseline (0)	Baseline (0)	0.115484	-1.24971	-0.896571	1.16656	0.924975	-0.353317	-0.235166	0.0244311	-0.407979	-1.24587	-1.33899	-0.556076	0.805737	0.171305	-0.110909	-0.537884	0.167806	-2.15456	-1.44501	0.3469	0.633673	1.38897	0.398534	-0.589885	-1.24322	-1.09779	-1.011	0.930429	-0.508637	-0.0422202	0.151966	1.78716	0.0504884	0.00118142	-0.169593	0.232096	-2.26825	0.31006	3.12595	2.65214	1.22192	-0.00898394	0.514347	0.701613	0.55226	-0.414048	0.146312
26	Baseline (0)	Baseline (0)	-0.186197	0.138448	-0.478767	0.227657	0.0785047	-0.594696	-0.759508	-0.0564423	-1.07286	-1.71989	-1.47823	-0.381634	0.378304	0.446017	-0.529015	1.42284	-0.846184	-0.203445	-0.486462	-0.563193	-0.62241	-0.346929	-1.15457	-0.0956878	-0.630472	-0.100559	-0.166533	0.18994	-0.538273	-1.70185	-1.97218	-1.14007	-0.198643	1.78854	1.56625	1.43547	-0.665326	-0.143421	2.73573	1.93432	1.84999	-0.503783	-0.517201	0.144342	0.10687	0.285489	-0.0208315
27	Baseline (0)	Baseline (0)	0.811436	2.62956	-1.87707	0.977782	1.09232	-0.221094	-0.399035	0.525905	-1.46534	-0.467898	-0.571856	0.192883	0.753554	0.0120023	0.383102	-0.954659	0.952501	0.312464	-0.0071891	0.433806	0.555532	-0.818047	-0.23186	0.840106	0.750534	0.791489	-0.718091	1.44725	0.307377	-0.466512	0.283029	-0.150936	0.411272	1.79917	1.62086	1.40697	1.26746	-0.613592	-2.34224	-2.15168	-2.32133	0.928623	0.284286	0.972248	1.32764	1.28231	0.283269
28	Baseline (0)	Baseline (0)	0.0663053	2.17057	-0.93898	0.994623	1.40007	-0.113917	-0.325131	-0.469388	-1.22877	-1.37027	-1.19736	0.0302966	-0.266084	-0.39554	-0.528524	0.583917	-0.300952	0.0632589	-0.246826	-0.585334	-0.686422	2.98972	-2.33377	-1.24991	-0.0718969	-0.357105	-0.304977	0.834725	0.579336	0.899226	2.07003	-0.557973	1.21296	1.55609	1.23777	0.956325	-0.243565	-0.335716	-0.70461	0.180581	0.0797718	-0.201813	-0.101087	0.0679284	-0.553088	0.0526304	-0.466604
29	Baseline (0)	Baseline (0)	-1.02319	-0.399101	0.698383	-0.808797	-0.865054	-0.184494	-0.324552	-0.300877	-1.44639	-2.34118	-2.24809	-1.37595	-0.328236	-0.928279	-0.512022	-0.0465553	-0.0235494	-0.439081	-0.726099	-0.570176	-0.711324	0.295971	-0.372111	-0.0855516	0.316152	-0.0627156	0.93213	-0.300695	-0.562143	0.0825574	-0.2163	-0.605378	0.14904	0.527689	1.11101	1.31162	0.0129778	-0.137209	-0.415147	-0.351621	0.175878	-0.955296	-0.921408	-0.490016	-0.405541	-0.663204	-0.42156
30	Baseline (0)	Baseline (0)	-0.34169	-0.486295	0.731683	-0.509949	-0.363861	-0.583023	-0.810914	-0.589177	-2.58224	-1.72548	-1.47521	-1.55917	0.471573	-1.31726	-0.507661	-0.422939	-0.985423	-0.0197969	1.9099	-0.635094	-0.787386	-0.73612	0.451382	0.933743	0.514355	0.768011	-0.536571	-1.4938	2.24159	1.07033	1.30979	-1.04106	0.104714	0.150343	0.657925	0.930618	0.816913	-0.0550226	-0.00918366	0.0685927	0.130671	-0.410459	-0.533717	-0.0601869	-0.314904	-1.17794	-0.145086
1	2	1	1.86316	-0.463033	-1.68286	2.78123	1.37216	-0.510948	-0.613728	-0.356638	-0.393563	-0.502134	-0.420765	1.33419	-0.575975	1.05408	-0.316989	0.329613	-0.0599195	0.305716	-1.92428	0.349679	1.18468	-1.41066	-0.104004	1.8996	1.1683	1.27984	-0.689957	0.186576	0.425648	0.0532844	1.06145	0.232294	-0.79992	-0.824172	-1.21133	-1.48847	-2.77187	0.644397	0.90423	0.854503	1.18886	0.478801	-0.837512	0.552493	0.573819	-0.679127	0.453629
2	2	1	-0.245747	0.384152	0.88812	-1.23979	-1.19315	-0.209826	-0.471037	0.533227	-1.132	-0.117275	0.075758	-0.980574	-0.832369	-1.12492	-0.631821	1.00446	-0.981306	-0.0167953	1.43063	-0.632037	-0.778982	1.1136	-0.286795	-0.793891	-0.778311	0.270518	0.0272238	-1.97475	1.10841	1.60247	2.57204	0.337449	-1.34631	-1.15031	-1.1927	-0.496113	-0.435707	-1.03614	0.0710777	-0.175826	-0.106956	1.9317	2.38011	0.453557	-0.874593	1.54731	0.486392
3	2	1	-0.524693	0.221245	0.320329	-1.00674	-0.760856	-0.457492	-0.396122	-0.281113	0.479311	1.17077	0.704993	-0.947506	-0.600157	-1.19926	-0.438728	-0.562805	-0.44371	0.360465	-1.68464	-0.0975283	-0.107754	0.328715	0.038554	-1.18331	-0.21679	-0.330275	1.51071	0.251363	0.436044	0.521909	-0.177469	0.117044	-0.251475	-0.990191	-1.00988	-1.34486	0.682185	1.65368	0.520542	0.946857	1.23732	-1.08697	-0.83743	-1.01564	-1.20223	-1.38709	-0.429159
4	2	1	-1.09517	0.0734719	0.738347	0.378654	0.188884	-0.0205325	-0.126861	-0.249781	0.0809656	-0.916396	-0.830405	-1.90287	0.762961	-1.45002	-0.480325	-0.632669	-0.525486	0.409661	0.232447	-0.574307	-0.69675	0.27978	-0.530664	-0.551594	-0.233038	0.21891	-0.320111	0.831941	0.840051	-2.30978	-0.334748	-0.228219	-0.795421	-0.649647	-1.01595	-0.667923	1.17141	0.448507	-0.00665926	-0.627877	-0.652677	-0.0469444	-0.0138664	-0.0903034	0.524419	0.367678	0.297815
5	2	1	-0.967917	-0.537404	0.856588	-0.761651	-0.74069	0.677818	0.555915	1.6878	0.653898	0.614829	0.908372	0.213683	0.177078	0.314136	0.0354236	-0.663464	-1.09601	0.099657	1.67027	-0.635832	-0.79097	-0.113001	0.163287	0.0677725	0.566535	0.541322	0.0731035	-0.244268	-0.026045	0.244825	0.0973902	-0.0626297	-0.79407	-1.18872	-0.518296	-0.473096	1.61043	-0.823806	-2.19902	-1.98678	-2.22198	0.285224	0.00378705	-2.23501	-2.34044	1.61635	0.803252
6	2	1	-1.3244	0.345166	0.798665	-0.696724	-0.539641	0.16182	-0.0587665	0.708088	-0.53899	-0.0338948	0.778346	-0.543828	-0.660038	-1.16904	-0.609288	0.54119	-0.505471	0.229384	1.19099	-0.623235	-0.756652	-0.221186	0.82146	0.470195	0.62144	0.277323	-0.116122	-0.387446	0.769524	1.02611	0.63039	-0.753311	-0.733984	1.09338	0.587547	0.580795	1.35071	0.713996	-0.504704	-0.402636	-0.170939	-0.448827	-0.631535	0.512913	0.0888051	-0.817696	-0.139469
7	2	1	-1.10685	0.578002	-1.04089	1.28341	0.971342	-0.0232349	-0.220791	-0.375236	-0.928716	0.158297	0.0533137	-0.861539	1.00172	-0.719236	-0.259217	-0.665172	-0.619281	0.205571	0.711721	-0.619309	-0.756496	1.34184	-1.11643	0.39147	0.0691971	-0.598069	0.964019	-0.992589	-0.119814	0.82575	-0.550143	-1.96002	0.896527	1.14411	0.864131	1.13219	-2.21698	1.38223	1.20421	0.91588	0.331943	-0.230629	-0.168822	-0.452811	-0.401086	-0.483868	-0.0906888
8	2	1	0.359196	2.14656	-0.863697	0.542501	1.05446	-0.314382	-0.164912	-0.108926	-0.0298567	-0.237451	-0.562142	-1.00495	0.60108	-1.01813	0.327117	-1.13835	0.207915	-0.491116	0.232447	-0.593819	-0.676822	0.910673	1.81826	-0.420251	-0.631917	-0.447765	-0.939097	0.0390797	-5.37432	-4.26977	-4.52761	-0.094531	1.81622	1.87406	1.51667	1.29789	0.176793	-1.00253	-1.65075	-1.17459	-1.07125	-0.834578	-0.0608659	-0.376083	0.0207516	-0.851402	-0.238002
9	2	1	1.73159	1.66918	0.191219	-0.51371	-0.46654	0.706085	1.18826	0.735411	1.13104	1.08068	1.15996	0.834445	-0.785704	-0.251069	-0.447672	0.1483	0.266248	0.096282	-0.246826	0.299686	0.576148	-1.3784	-0.0241209	-1.18977	-0.427003	1.19337	0.732547	1.35622	0.171208	-0.521376	2.04962	-1.81509	-1.75427	-0.658458	1.31449	1.51338	-2.5445	-0.614446	0.196762	0.931886	1.63611	1.28636	0.418342	1.28031	0.496332	2.26853	-1.85041
10	2	1	-0.74945	-0.143228	-1.31422	2.56291	1.89102	-0.335324	-0.184848	0.361066	-0.07543	-1.10773	-0.660106	2.4076	-0.675927	2.13496	0.181923	-0.35785	-0.429347	-0.133058	1.19099	-0.610639	-0.749122	-0.0782051	0.252817	0.460067	-0.229875	0.397577	-0.384925	0.231989	0.183831	-0.705426	0.169149	-1.3784	-0.190742	0.18089	1.13694	1.18989	-1.83919	1.16823	1.50012	2.51913	2.23677	-0.0748576	-0.117585	0.077656	0.0653843	-0.0645693	-1.49105
11	2	1	1.84903	0.806528	-1.46491	0.642607	0.239006	-0.227725	0.416508	-0.539367	0.355412	0.100991	-0.691375	1.14985	-1.07621	0.284567	-0.119236	-0.487062	3.58167	3.43874	-0.0071891	3.21885	2.71396	-0.621446	-0.795392	-0.418074	0.385718	-0.254499	-0.297215	-0.962356	-0.784307	1.46541	0.0920116	-2.41406	0.532211	0.0429994	0.989534	0.55054	0.436963	1.78523	0.150928	0.259452	-0.794414	0.150615	0.121466	-0.0503707	-0.0751058	0.854228	0.342306
12	2	1	0.966217	-0.0852918	0.344599	-0.726106	-0.828288	-0.51859	-0.542555	-0.0412387	-0.179987	2.16036	1.54661	0.0975406	2.91358	1.87992	3.79552	-1.21649	0.0386999	-1.6268	-0.0071891	0.497219	0.677763	-0.886652	0.101109	-0.661168	-0.62565	-0.458968	0.422955	0.129825	0.414571	0.0730663	0.291205	0.925758	1.16387	0.0367039	0.048919	0.38896	-0.33514	-0.398516	-0.516442	-0.0906419	-0.343424	-0.325467	0.0659443	0.0857792	0.313127	-0.6034	0.502869
13	2	1	1.10744	-2.04914	1.04876	-1.02763	-1.01191	-0.190224	-0.471495	-0.549246	-0.126807	1.1123	1.33517	0.216295	0.34209	-0.316066	0.671804	-1.09988	-0.757728	-0.449502	-0.0071891	-0.334266	-0.191586	0.749656	0.737163	-0.106818	0.439123	0.636416	1.24875	0.521635	-0.400628	1.32253	0.628236	-0.18165	1.04699	0.655249	0.221729	-0.0265424	-1.17212	1.49916	0.116957	0.105411	-0.117111	1.51402	1.20126	0.375084	-0.255535	0.363324	0.36299
14	2	1	-0.69298	0.215435	-1.16074	-0.144857	-0.441146	-0.435685	-0.564468	0.0405021	-0.609621	-0.715355	-0.622629	-0.159656	-0.823932	-0.444357	-0.604745	1.57733	0.553678	-0.78534	0.472084	-0.52598	-0.679004	-0.459231	0.063404	0.175521	-0.378332	-0.76323	0.862364	-0.103997	0.577754	0.175908	-0.657544	0.167087	1.85749	-0.137733	-0.578995	-0.569468	-0.466346	0.441276	0.113045	0.209421	-0.00964989	-0.437247	0.294447	0.242584	0.611285	-0.274118	0.916126
15	2	1	1.34065	-0.917539	0.27501	0.043551	-0.156792	-0.488762	-0.525395	0.186563	-0.191122	-0.502246	-0.561727	0.511452	0.176628	1.58809	-0.395988	1.05213	1.05112	-1.42764	-1.20537	1.10113	3.01476	-0.499427	-0.94414	-0.276819	-0.844703	-0.280923	-0.509496	-0.598361	0.374673	-1.17092	-0.16791	2.16169	1.67645	1.60654	0.979438	0.873102	1.51751	0.445639	-0.44817	-0.774733	-0.355129	-0.691808	-1.33832	0.596305	0.0601843	-1.02014	0.703703
16	2	1	0.895711	0.358311	0.179708	-0.336937	-0.417246	-0.151557	-0.267842	1.05162	-0.220647	-0.516422	-0.601981	-0.245745	0.353064	-0.607432	0.67955	-1.14595	2.5319	0.91298	1.43063	4.39843	3.6803	0.0562654	1.29243	-0.158306	0.87709	1.01212	-0.33985	0.552722	-0.615916	1.19928	-0.891604	0.854685	0.306757	0.133659	-0.220982	-1.22089	1.83549	0.936174	0.0254661	-0.307904	-0.558438	-0.372382	-0.98505	-0.111942	-0.300023	-0.804496	1.19025
17	2	1	-0.183056	-1.11286	0.47708	-0.679533	-0.646188	-0.218976	-0.128412	-0.372827	-0.658658	-0.383029	-0.676591	0.573852	-0.751797	0.23598	-0.144754	-0.464995	-0.790597	0.0113377	1.67027	-0.633513	-0.787145	0.106295	0.748239	0.722227	-0.201437	-0.91262	1.66175	1.53449	-0.73539	-0.786264	-0.982801	-0.00654391	-1.09365	-0.933251	-0.538263	-0.979461	1.40801	-0.292666	-1.05408	-1.20647	-0.392178	0.955895	1.9649	0.0722358	0.73543	0.922899	1.20317
18	2	1	-1.02977	0.295833	-0.373828	-0.908075	-0.849587	-0.078066	0.248685	-0.200345	1.02687	-1.13883	-1.4541	-0.106704	0.323529	-0.15828	-0.251319	-0.431987	-0.265636	0.344541	-0.0071891	-0.476768	-0.555973	-1.37995	2.36825	0.785127	-0.295205	-2.71539	0.151922	-0.809405	0.450908	-0.873415	0.0473836	1.55899	0.642267	2.27787	1.43143	1.3947	-0.878587	0.278775	2.15092	1.1797	1.19534	-0.0272159	0.823506	-0.518787	-0.994182	0.0362173	-3.74354
19	2	1	0.826976	0.178096	-0.0852618	0.305023	-0.273948	-0.610066	-0.636133	-0.26461	-0.478578	-0.0409711	-0.000698663	-1.0832	-0.158024	-0.339078	-0.571354	1.13974	-0.579042	0.131571	-0.965735	-0.325525	0.230998	-0.263782	0.0384815	-0.118934	-0.0991725	0.249411	-0.045561	0.485717	0.229283	-1.20884	-1.72372	1.85464	-0.394341	-1.64563	-2.08953	-2.15333	0.111104	-0.151603	0.417846	0.119109	-0.081858	-0.690521	-0.899498	-0.478127	0.785453	-1.00539	1.08581
20	2	1	-0.826879	0.310863	0.97965	-0.313992	-0.204042	0.41539	0.82072	-0.482926	0.0506263	1.60006	2.09702	0.809985	-0.791793	0.159398	-0.584302	2.00358	0.066126	0.0235073	-1.20537	-0.361957	-0.470174	0.0255162	0.177518	-0.364033	0.0396643	0.0604326	-1.01799	1.34397	1.51631	3.01581	1.48303	0.14577	-0.695095	-0.312201	-0.295093	-0.14557	-0.674278	-0.033381	-0.609851	-0.328215	-0.140312	0.398863	0.491894	-2.6612	-2.0831	0.207418	-0.861483
21	2	1	1.30801	0.655659	0.204431	-0.766728	-0.667186	0.245755	-0.0524373	-0.432189	0.457127	-0.813395	-1.08646	1.2455	-1.44814	0.784033	-0.612556	3.71962	-0.462486	0.132421	-0.246826	-0.482574	-0.505035	-1.35544	0.250295	-0.125798	0.0842887	0.151976	0.749131	-0.470644	0.19608	0.0573029	-0.617827	0.774781	-0.0523166	-1.22615	0.484727	0.508587	0.176106	-0.0735142	-0.173236	-0.143433	-0.120794	0.429989	0.113635	0.345617	0.465438	0.390547	0.795769
22	2	1	-1.05711	0.279267	-0.106084	-0.888062	-0.821133	-0.328775	-0.279322	-0.584788	3.27353	-0.505287	-0.387436	0.0501567	0.195569	-0.445439	0.304877	-1.01426	-0.297903	-0.166293	-0.0071891	-0.602805	-0.738304	1.43326	-0.42143	0.160989	0.608889	-0.319214	-0.284114	-0.632752	2.65574	1.15838	1.26909	1.72335	0.708168	0.346871	-0.331809	-0.171416	0.206316	0.961767	-1.57909	-1.68473	-1.04022	-0.974654	-0.294737	0.674686	0.424109	-0.092014	1.02959
23	2	1	-0.947969	0.259956	-0.386332	1.77333	1.51403	6.2975	5.75182	1.39669	0.381247	1.66683	1.37948	0.670618	1.39459	1.44273	1.04306	-0.953467	-0.813386	0.838563	-0.0071891	-0.496713	-0.564592	0.930219	-0.461609	1.23865	1.01441	0.960604	1.52509	-0.561736	-1.85086	-0.772914	0.985619	-0.168268	-0.618355	-0.554453	-0.708359	-0.555321	-0.506412	-0.355618	-0.485161	0.525558	1.22181	2.29589	1.99907	2.3469	1.32315	0.708292	0.215824
24	2	1	0.511027	-0.0175737	-1.82915	1.92885	1.82239	-0.0805506	0.112114	-0.356221	-0.134912	-0.206863	-0.159814	0.946554	-0.27107	0.609933	0.305234	-0.796835	-0.258796	-0.537726	-0.0071891	-0.572157	-0.625945	-1.1041	-0.780237	0.38401	0.496118	1.8981	0.232728	-0.237348	-0.415057	1.27012	0.487206	-0.757015	-0.942328	-1.01289	0.161303	0.357256	0.266226	-0.394096	-0.236939	-0.276163	-0.0880965	2.1084	0.00700711	0.955671	0.533383	0.601308	-0.756644
25	2	1	-0.641197	-0.191877	0.103825	0.469435	-0.0357278	-0.514244	-0.210005	-0.591962	0.992398	0.46033	0.0943719	-0.484413	-0.191497	-0.142703	-0.241607	-0.444298	-0.0615825	-0.238148	-0.246826	-0.384543	-0.340045	-1.29337	-0.811083	1.55739	0.382933	0.975603	-0.657274	-0.790208	-0.0904765	0.158631	-0.174265	-0.0835079	-0.282745	0.0351985	-1.67253	-0.272548	0.359252	-0.416158	0.584519	-0.106894	1.58086	0.149196	-0.439952	-0.308424	-0.277838	-1.05915	-0.0671593
26	2	1	-0.587754	-0.826858	0.979296	-0.540028	-0.251971	-0.111635	-0.159529	0.189522	-0.292418	-0.0975931	-0.100284	-0.701437	-0.105494	-0.902069	-0.597956	0.779241	-0.630579	0.0264449	-0.246826	-0.451332	-0.398056	-1.52141	0.997648	1.2306	1.95942	1.36171	0.717573	0.701205	-1.3305	-0.0874889	-0.679722	0.641862	0.646761	0.332941	-0.4418	-0.5288	-1.45261	-0.365813	0.241842	0.389876	0.106931	-1.48423	-2.03735	-0.448993	-0.512292	-0.141313	0.832099
27	2	1	1.03196	-1.56124	0.166101	-0.540352	-0.313646	-0.429656	-0.41824	-0.469752	-0.163066	1.47308	1.25892	0.563162	-0.755386	-0.123197	-0.215707	-0.48392	1.20705	0.0132881	0.472084	2.29	1.69023	-0.388049	0.866393	0.342842	0.239908	1.19816	0.379675	0.135062	-1.81095	-0.448566	-0.493264	0.0965262	-0.546492	0.566149	0.567432	0.383664	-0.221628	-0.828656	-0.282906	-0.193927	0.388476	-0.24177	-0.816932	0.186535	0.37948	-0.229188	0.563003
28	2	1	-0.956311	0.11016	0.404653	0.748711	0.138865	0.37001	0.196874	0.573649	-0.581508	0.536383	1.01653	0.217153	-0.594858	0.284481	-0.496785	0.918217	-0.512426	0.230219	1.43063	-0.617151	-0.756618	-0.474867	-0.041628	0.105744	-0.345934	-0.299937	-0.421235	-1.60642	-0.0420041	-0.607463	-0.530609	-1.51868	-0.996039	0.727453	1.28527	1.42155	-0.658713	-0.231075	0.373729	0.00375334	-0.340063	0.665643	1.10152	-0.01758	0.109517	0.976422	0.170133
29	2	1	-1.21546	-0.413791	1.21858	-0.743735	-0.689705	0.102885	0.238942	-0.511866	0.26666	-0.278317	-0.416292	-1.25355	0.112914	-1.08324	-0.557887	0.108328	0.616633	0.885935	-1.68464	0.620199	0.184598	0.937246	0.884584	-2.89114	-4.65728	-4.15649	-0.515748	0.402918	-0.271281	-0.33805	-0.69304	0.445131	-1.47774	-1.5419	-1.03434	-0.310376	-0.879338	-0.462711	-0.601374	-0.236085	0.040699	-1.52189	-1.06716	-0.975618	-0.824677	-0.860107	-0.677097
30	2	1	-0.604614	-0.20188	1.80478	-1.14995	-1.07623	-0.732615	-0.846566	-0.562849	-0.296282	-0.732173	-0.384518	-1.56597	-0.469301	-1.58278	-0.61105	-0.0895393	-0.855697	-0.109122	1.19099	-0.627468	-0.774534	-0.386862	-0.297655	0.104235	0.631855	0.358122	-0.587789	0.121869	0.343464	0.967114	0.486147	-0.543841	-0.254073	0.434718	1.19589	1.17729	-1.26666	-1.02163	0.96518	1.69813	1.42018	0.0195542	-0.224184	0.079654	0.293343	-0.285339	-0.695228
1	2	2	1.80763	-0.589019	0.460868	-0.513613	-0.424077	-0.517432	-0.660645	0.079044	0.0844276	0.016112	0.125515	1.54758	-0.810857	0.850744	-0.487141	1.30303	0.127443	-1.52734	-0.726099	0.776086	1.05307	-0.262484	-0.382643	1.38591	1.42332	1.09318	-0.343981	-2.50007	-0.57965	-0.0700257	0.17677	-0.334815	-0.190149	-1.05887	-1.48728	-1.22116	0.817808	-0.357634	1.0769	-0.0635103	0.0427027	0.488011	-0.887908	0.354595	0.585299	-0.727949	0.29796
2	2	2	-0.176029	-0.145143	1.38998	-1.03458	-0.93051	-0.450969	-0.604471	-0.548475	-0.371371	-0.10814	0.148787	-0.917517	-0.0853917	-0.749087	-0.524868	0.20701	-1.05425	0.84592	-0.0071891	-0.607931	-0.744326	0.131118	-0.180866	-0.109363	0.107633	0.0138798	-2.10977	-0.332811	0.135668	1.06659	2.01694	-0.0817872	-0.330249	-0.805601	-1.07144	-0.772445	-0.404416	-0.799738	0.157755	-0.543013	-0.450878	0.411454	0.282537	0.409012	-1.39955	0.471621	-0.0575888
3	2	2	-0.52407	-0.308311	0.435855	-0.578748	-0.270251	-0.39357	-0.369021	-0.235126	1.21049	1.37179	0.830681	-0.849068	-0.171188	-0.710526	-0.561358	0.570392	-0.408965	0.501412	-1.44501	-0.133013	-0.364207	0.245797	-0.0968375	0.154732	-0.247935	-0.383885	1.31624	0.518771	-0.645668	0.266586	-0.614947	0.175839	-0.531873	-1.31714	-1.20983	-1.05168	-2.26414	-1.65469	-0.412664	0.628898	1.38624	-1.26487	-0.91158	-1.54995	-1.18761	-1.42939	-0.537511
4	2	2	-0.939559	-0.153758	-0.03446	0.182714	0.260451	-0.0605618	-0.0914834	0.0835596	1.15952	-0.507044	-0.35144	-1.79242	1.01843	-1.41876	-0.505372	-0.523196	-0.526145	0.568469	0.951357	-0.558398	-0.701316	-0.366326	-0.634836	0.325247	0.561985	0.800951	2.63286	-1.76036	-2.99736	-4.8143	-4.31665	-0.291973	-0.465722	-0.747576	-0.743462	-0.412749	0.578214	0.0360012	0.266392	-1.16455	-0.544247	0.861327	-0.501746	-1.25986	0.257481	1.36676	0.171995
5	2	2	-1.01665	0.132071	-0.00643985	0.0178722	-0.223092	0.713666	0.425759	-0.28749	0.370647	0.181893	0.476342	0.077113	0.279499	0.326445	0.508622	-0.947022	-1.16226	0.185466	2.62881	-0.636532	-0.792955	0.161448	0.0227514	0.527858	0.0633465	0.293572	-0.034223	0.146021	-0.113353	0.158638	0.126714	-0.120389	-0.935709	-0.661702	-0.736278	-0.559113	2.07422	0.366933	-2.97957	-2.49313	-2.31262	-0.587893	-0.828402	-1.57584	-1.62824	0.867048	0.288691
6	2	2	-1.34612	0.249105	2.10713	-0.492737	-0.544706	0.437942	0.259183	-0.114512	0.129203	0.686021	1.36919	-0.41267	-0.908595	-0.621991	-0.582312	0.938422	-0.280792	0.237922	-0.726099	-0.57539	-0.729919	0.00883712	0.319757	-0.159885	-0.294562	-0.195455	-1.62845	0.679049	0.123502	-0.0175283	0.216131	0.105187	-0.0910167	0.180591	0.927017	0.689844	-0.0116903	-0.990181	-0.235941	-0.545236	-0.603427	-0.734483	-0.665269	0.459058	-0.265809	-1.30209	-1.29376
7	2	2	-1.10896	0.368503	-0.641796	1.5237	1.44794	-0.236355	-0.426658	0.356255	-0.582397	0.37604	0.112302	-0.975107	0.358051	-0.0277474	-0.359404	-0.0836474	-0.458054	0.266185	-0.0071891	-0.549344	-0.623578	0.407749	-0.0296131	-0.0818848	-0.0133148	0.48655	-0.0661658	-0.814768	-0.0975534	0.192321	0.173042	-0.257067	-0.0170872	0.754824	0.247824	0.0494902	-1.11256	0.464536	0.666834	0.0157648	-0.202428	-0.194432	0.097698	-0.162124	-0.0490823	-0.273043	0.51413
8	2	2	-0.343753	-1.46909	-0.051964	0.720749	1.12613	-0.173269	-0.0582984	-0.371133	-0.332194	-0.162535	-0.425193	-1.158	1.08372	-0.945654	0.0662446	-1.02811	0.658561	-0.907301	0.232447	-0.0815313	0.306626	-0.229628	0.213556	0.0529619	-0.0301062	-0.708156	-0.457986	0.397454	-0.797696	-0.549204	0.865611	-1.19723	-0.126618	0.216662	-0.040566	-0.484221	-0.538605	-1.91377	-0.405064	-0.742836	-0.212048	-1.32603	-0.61749	-0.767443	-0.910376	-1.29818	-0.294161
9	2	2	1.73018	1.70815	-0.543445	-0.771487	-0.780087	0.0478912	0.0288446	-0.188942	-0.445603	1.29036	1.4916	1.04397	-1.20437	0.308749	-0.433211	0.462292	0.262484	0.56204	0.472084	0.439341	0.4218	0.488469	-0.589973	-1.21858	-0.817151	0.560857	0.124088	-0.699083	-0.0323426	-0.0440682	1.65548	-2.08382	-1.28766	-0.677925	0.984668	1.39071	-1.58493	-0.798985	0.0389838	0.796784	1.03848	0.720486	0.580485	0.849779	0.476826	2.14244	-1.44743
10	2	2	-0.286405	-0.666652	-0.539183	0.0321592	0.190308	-0.224424	0.166891	0.740969	-0.448261	-0.769664	-0.342114	2.13779	-1.08242	0.979905	-0.233629	0.0144076	-0.209639	-0.223078	0.472084	-0.536086	-0.594996	0.426188	-0.0971649	0.794873	-0.0156438	0.367218	0.428975	-0.32083	0.0511634	0.756576	0.203662	-0.707431	-1.72735	-0.436734	0.676775	0.893054	0.157364	0.388229	0.461485	1.8086	1.46405	-0.045209	0.138802	-0.160217	-0.047696	-0.362162	-1.02544
11	2	2	1.78852	0.323662	-1.51692	0.697284	1.0824	-0.455118	-0.526352	-0.561285	0.564461	0.502259	-0.432745	0.90585	-0.950662	0.547463	-0.146025	-0.350627	3.55313	2.71124	0.472084	3.40154	2.54436	-0.764691	-0.271356	-0.0564143	-0.117052	0.0453222	0.960505	0.25687	0.42371	-0.191147	0.104677	-0.530516	1.43689	0.00126767	0.368874	-0.130008	-0.616117	-1.46337	-0.437451	-0.194976	0.109779	-0.734715	-0.645105	-0.616944	-0.660758	-0.728844	0.490718
12	2	2	0.999257	2.96426	0.242906	-0.624106	-0.792541	-0.573199	-0.623821	-0.31942	-0.1727	2.65079	2.02727	-0.521391	3.35001	1.59592	4.23753	-1.24709	-0.0415006	-0.424072	-0.486462	0.578572	0.5728	3.81411	-2.45741	-3.70386	-4.71565	-4.28494	-1.9107	-0.57305	0.38415	0.041315	-0.0679531	1.58947	0.280826	-1.68712	-2.32398	-2.30436	0.216441	-0.273984	-0.665124	-0.501743	-0.620218	-0.36388	0.242768	0.368404	0.435352	-0.578813	0.287518
13	2	2	0.829552	-1.44877	0.775005	-0.540473	-0.576215	-0.293286	-0.359362	-0.233608	0.179689	0.58412	1.13538	0.577643	0.772387	-0.0613343	1.38218	-1.18138	-0.924625	0.239809	-0.246826	-0.508463	-0.485058	1.19255	-1.06447	-0.793145	-0.610216	-0.880056	1.95495	-1.93517	-1.38169	-0.824389	-1.13532	-0.41712	1.92753	1.27379	0.893318	0.672983	-1.10572	-1.58539	-0.240345	-0.257436	-0.709293	1.21708	1.16659	0.016802	-0.237032	0.0893288	-0.0036528
14	2	2	-0.338425	-1.6789	-1.02349	-0.976703	-0.865552	-0.309428	-0.500719	-0.128721	-0.862651	-0.306606	-0.489994	-0.294902	-0.933052	-0.406351	-0.511121	0.426621	1.74731	-1.21163	-0.246826	0.188922	0.331566	0.145983	1.23919	-0.703129	-1.9118	-1.63658	-0.00790679	0.622974	0.311846	-1.17293	-0.670856	-0.64834	0.183276	1.9149	1.12044	1.05189	-1.15715	0.674608	1.79613	0.652659	0.371714	-0.291125	1.65887	0.341552	0.782837	0.050447	0.672356
15	2	2	1.4087	-0.256445	0.366752	-0.685244	-0.633936	-0.49685	-0.525474	-0.398754	-0.207543	-0.287113	-0.354968	0.197389	-0.445023	-0.50921	-0.448563	-0.0342123	0.638059	-2.06283	0.711721	-0.286077	0.353204	0.0687541	0.377166	0.154278	-0.776775	0.270758	0.414672	0.172729	-1.38949	-0.784939	-1.27514	-0.807821	0.815682	1.85504	1.40448	1.34308	-1.07259	-0.974722	1.11908	0.643066	1.06033	-0.992672	-0.604831	0.314294	-0.261519	-1.27626	-0.217331
16	2	2	0.935608	0.424941	-0.115132	-0.638866	-0.619369	-0.818266	-1.08385	-0.545231	-0.109355	-0.448816	-0.592379	-0.597302	0.820982	-0.531127	0.700648	-1.13853	1.96706	-0.907074	0.472084	2.46577	2.56755	-1.16376	0.145017	0.696435	0.885094	1.01678	0.0741306	-0.213548	-0.499365	1.15075	0.138144	1.54813	0.757081	-0.208216	0.271776	-0.683413	0.687885	2.20311	-0.992343	-0.955863	-0.997967	-0.590032	-0.766279	-0.127414	-0.209672	-1.08635	1.24331
17	2	2	-0.498432	-0.00696255	0.54976	-0.000629731	-0.459668	-0.19788	-0.0115797	-0.131929	0.155912	0.0291726	-0.295909	0.805498	-0.91439	0.514962	-0.336323	0.127545	-0.742996	-0.0614675	1.9099	-0.633453	-0.785153	0.589258	0.370344	0.299319	-0.321233	-0.856702	0.631898	-0.177466	-1.10083	-1.79025	-1.50667	-0.148268	0.399152	-0.696259	-0.535566	-0.270889	0.86566	1.19931	-0.890923	-0.401844	0.133286	0.359329	1.37842	-0.353979	0.259171	0.435015	1.04483
18	2	2	-0.436849	-1.14081	0.524972	-0.499913	-0.213216	-0.439327	-0.543942	-0.140975	1.00629	-0.206541	-0.647253	1.25716	0.855937	0.538532	0.36321	-0.84341	0.035658	2.1619	0.232447	0.475526	0.186167	-3.27561	2.36726	2.88062	2.4391	2.59594	0.0367835	-0.80644	0.376494	0.333401	-0.22864	-1.42052	1.00987	0.365337	-0.110988	-0.472897	0.545639	-0.89516	-0.396691	-0.0509413	-0.687583	0.272533	0.694648	0.684478	0.583613	0.807076	-0.534162
19	2	2	0.758275	-1.10335	-0.548977	0.11524	-0.133216	-0.469532	-0.466237	-0.184312	-0.814615	-0.269677	-0.27472	-1.29735	-0.433138	-0.990123	-0.607215	0.78822	-0.65372	-0.700941	0.472084	-0.630255	-0.779765	0.34466	-0.601563	0.0745791	0.412291	0.260644	-0.923175	0.440535	0.640503	-0.170319	0.311102	1.94453	-0.291535	-0.734014	-1.90366	-2.3816	-0.427394	-0.982677	0.612141	-0.347444	-0.150123	-0.890415	-0.990292	-0.388789	0.351734	-1.08272	0.971299
20	2	2	-0.748489	-0.0762964	0.432888	-0.290466	-0.201113	-0.369227	-0.452121	-0.324696	-1.05382	1.61284	2.15845	0.66558	-1.0371	-0.0587204	-0.545877	1.11799	0.0882525	0.46742	-0.726099	0.039942	-0.288017	-0.142366	-0.304223	0.582693	0.251342	0.591862	2.20478	-1.11542	0.532283	-1.10552	-0.4083	-0.8147	-0.0842261	-0.901457	-0.302318	-0.796974	-0.256684	0.582637	0.166836	-0.42555	-0.0566931	-0.174873	-0.289585	-3.06045	-1.69004	-0.401038	-1.85407
21	2	2	1.32638	0.529751	0.352933	-0.378449	-0.11724	0.758395	1.24692	-0.550129	0.837099	-0.359207	-0.643764	1.32776	-1.27843	0.550632	-0.608868	3.21907	-0.271904	1.08122	-0.246826	0.2785	0.529553	-0.195312	-0.794226	0.427398	0.246821	-0.350121	-0.0919331	0.936868	-0.194615	0.492591	-0.410178	0.799706	-1.56733	-0.941763	-1.50442	-1.74907	0.653091	0.772477	0.429041	-0.505042	-0.376069	0.129887	0.0112698	0.255312	0.276384	-0.0998023	1.08045
22	2	2	-1.00988	0.369533	-0.321125	-0.956854	-1.01927	-0.462516	-0.309212	-0.469127	2.52686	-1.10034	-1.30219	0.225504	0.403281	-0.241854	0.471576	-1.03377	-0.292319	-0.084344	0.951357	-0.559574	-0.440403	0.496648	0.313898	0.684923	0.165729	0.21201	-1.09815	0.317202	2.01198	1.21406	1.17399	1.26854	0.967089	-0.153165	0.0957795	-0.195569	0.721204	0.49452	-0.599311	-0.841405	-1.35442	-1.58191	-1.23488	0.489512	0.061056	-0.204503	0.86665
23	2	2	-0.897934	0.456223	0.934395	1.00135	1.22928	5.47584	5.49089	7.23199	1.43901	2.23022	2.12091	0.256511	0.431828	-0.0667606	-0.0585676	-0.67999	-0.755041	0.308933	-1.92428	-0.424185	-0.40741	0.595399	-0.38215	-1.30389	-0.354659	-0.432117	0.337304	-1.44805	-1.88851	0.262325	0.0782647	-0.0762225	0.550971	0.672088	-0.43942	-1.70945	-0.712488	-1.23102	-0.130242	0.271745	0.485897	2.77819	2.92092	2.81538	2.93711	0.403464	0.594392
24	2	2	0.55257	1.20681	-1.11591	2.28304	2.71249	0.100026	0.385198	-0.400479	-0.154482	-0.109295	-0.103999	1.25134	-0.403816	0.703235	0.0888445	-0.610941	-0.178647	-0.425764	0.232447	-0.561074	-0.6396	-0.267008	-0.488067	-0.981403	-0.573767	0.622522	0.686176	-0.949889	0.69306	0.160186	0.498376	-0.415169	-1.43823	-1.55868	-0.615818	-0.159908	0.499205	-1.01208	-0.30817	-0.292488	-0.326252	0.791247	0.0655113	0.863209	0.514101	-0.227798	-1.05657
25	2	2	-0.333801	-0.377083	0.554429	-0.874245	-0.871931	-0.299018	-0.242734	-0.264021	0.197159	0.291045	0.0123061	-0.360026	-0.946065	-0.68557	-0.475552	-0.0372714	0.00877848	-0.631681	0.232447	-0.446157	-0.523454	-0.218838	0.148108	0.482992	0.518795	1.01452	0.0107166	-0.747127	1.08033	-0.558308	-0.197409	-0.0111952	0.141568	-0.0160527	-0.263434	-0.328509	-1.5804	-0.34061	0.849192	0.910823	0.972863	0.889712	0.621496	0.161009	0.0213615	0.20447	0.207926
26	2	2	-0.933229	-0.450421	1.09284	-0.521882	-0.389959	-0.264172	-0.292877	-0.426644	0.504363	-0.436223	-0.316449	-0.597895	1.139	-0.347278	-0.590397	1.438	-0.562817	-0.0232755	0.711721	-0.565909	-0.692878	-0.717886	-1.00701	0.814758	0.877162	0.849859	-0.588736	0.0204584	-0.945126	0.155554	-0.235275	0.107115	1.43264	0.327096	-0.353652	-0.466657	-0.185888	0.0632629	-0.0293063	0.788918	0.136219	-1.04175	-1.11215	0.0690519	-0.111878	-0.0775884	0.887055
27	2	2	0.892823	-1.72322	0.0135996	0.00719925	-0.201136	-0.485885	-0.482583	-0.354852	0.0107649	1.45568	1.28435	0.813253	-0.688124	0.292688	-0.269689	-0.189245	1.1955	-1.03938	1.19099	2.16192	1.02195	-0.744173	-0.114672	-0.0628292	1.31686	0.439733	1.00742	-1.97496	0.104659	0.259759	-0.0703184	0.974346	0.0545048	0.284918	0.45927	0.166745	0.769879	-0.454009	-0.393239	-0.54545	-0.545343	0.217862	-0.418402	0.514918	0.589184	-0.0200872	0.618599
28	2	2	-0.215403	-2.43097	0.662385	0.303965	0.619539	0.714064	0.46762	-0.34048	-0.435441	0.702922	0.995156	0.316155	0.239593	0.109629	-0.366738	0.0203386	-0.220093	0.141529	-0.726099	-0.365971	-0.526683	-0.576515	1.2925	0.547059	-0.0871009	-0.0437401	0.116211	-0.897352	0.0956758	0.287261	0.437026	0.15523	-0.994629	-0.76652	-0.382637	-0.5062	0.240554	-1.08974	-0.406767	0.569197	0.0730661	0.793437	0.638457	-0.0640553	-0.0202999	1.08307	0.66715
29	2	2	-1.38598	-0.0325716	0.931964	-0.444388	-0.438161	0.426994	1.21459	0.037067	0.199039	-0.561172	-0.581398	-1.339	1.01558	-0.538986	-0.0717519	-0.817138	0.419296	0.746728	-0.965735	-0.206809	-0.349129	0.53366	-0.023589	-0.834657	-0.57454	-0.421487	-0.0935247	0.575826	0.0958882	0.0737205	-0.716222	-1.14047	-0.993086	-1.93198	-0.474406	-0.380811	-1.68183	-1.36796	-0.348715	-0.415641	-0.39992	-1.59966	-1.39532	-1.07976	-1.09241	-1.00137	-1.03345
30	2	2	-0.767669	0.108502	1.7914	-1.16338	-1.07696	-0.640339	-0.65778	-0.582208	0.18456	-0.52032	-0.150607	-1.57763	-0.341472	-1.02616	-0.663145	2.15303	-0.798421	-0.244717	2.62881	-0.635228	-0.79075	0.0137504	-0.44284	-0.408124	0.825816	0.668772	2.85143	-1.23031	-0.701094	-0.261642	0.563831	-0.744296	0.755834	0.732648	0.525891	0.305869	0.282704	-0.0571138	0.116776	-0.302913	-0.660268	-0.309678	-0.70682	-0.0160972	0.210899	-0.21864	0.518989
1	2	3	1.87529	0.394921	-1.77937	2.28327	1.99199	-0.448162	-0.50511	-0.336605	-0.874092	-0.599825	-0.540478	1.49069	-0.834886	0.848795	-0.343129	0.332625	-0.0438496	0.212197	-2.16392	0.642159	1.77871	-0.558836	-1.56517	1.42049	1.0292	1.19814	-0.24685	-0.468765	0.982168	-0.713381	-0.285187	-0.0848439	-1.2931	-0.930418	-1.32925	-1.28938	-1.75577	0.645504	1.63446	1.928	1.50283	0.692296	-0.812671	0.584919	0.683866	-0.210422	0.273823
2	2	3	-0.254832	0.208003	0.416872	-1.02445	-0.929832	-0.182904	-0.452183	0.458792	-1.5743	-0.488013	-0.223624	-0.97591	-0.307225	-0.776649	-0.494157	-0.0136723	-1.05502	0.463914	2.38918	-0.630223	-0.774542	0.36032	-0.162346	-1.08866	-0.527814	0.176109	-4.15681	-4.83896	2.70934	2.23692	2.10058	-0.313021	-1.14381	-0.905317	-1.07835	-0.357311	-0.0729896	-0.161674	0.198827	-0.546775	-0.58398	1.82325	1.7765	0.583127	-1.02223	1.44237	0.170255
3	2	3	-0.438296	-0.249433	-0.0499277	-0.914188	-0.866689	-0.413885	-0.428074	-0.314359	-0.541474	1.17289	0.67236	-1.28732	-0.197007	-1.06576	-0.540246	-0.00336494	-0.397957	0.549451	-1.20537	-0.00333342	-0.283516	-0.00610233	0.410445	-0.191227	-0.509745	-0.049968	0.818472	-0.0850061	1.51085	-0.294013	-0.213316	0.482517	-0.0973853	-0.8504	-1.51206	-1.49403	0.375951	-0.188502	0.721859	1.02146	0.911907	-1.15858	-0.921677	-0.919285	-0.684783	-1.35133	-0.604545
4	2	3	-0.993956	0.00864536	-0.0316996	0.266265	0.398584	-0.0758321	-0.177169	-0.452545	0.088571	-0.67295	-0.634079	-1.92843	0.213504	-1.50397	-0.47757	-0.684029	-0.574035	0.461367	1.19099	-0.583376	-0.705021	-0.200645	0.444508	-0.101444	0.133755	0.0364016	-0.479976	2.12929	-1.08412	-0.44614	-0.80907	-0.286915	-1.71812	-1.05431	-0.373515	-0.335418	0.560161	-0.283328	-0.168419	-0.683862	-1.01844	0.515912	-0.112094	-0.370628	0.576073	1.30284	0.22364
5	2	3	-1.11607	0.535113	-0.489908	0.985434	1.14514	1.28368	0.930279	0.814173	1.40691	-0.478363	-0.180741	-0.0255277	1.27935	-0.322768	1.82339	-1.24476	-1.24835	0.302599	2.14954	-0.636211	-0.792902	0.035347	-0.411928	0.0468495	0.27306	-0.431186	-0.343636	0.189758	0.476804	0.825722	0.705603	0.0557999	-1.29312	-0.624144	-0.592149	-1.29191	-0.63815	-0.684845	-0.169486	-0.780813	-1.49438	-0.123027	0.21218	-0.0199457	0.0314329	2.01834	1.89786
6	2	3	-1.34531	0.342825	1.25623	-0.227706	-0.283047	0.216376	0.0124846	-0.448824	-0.29437	0.574165	1.23842	-0.694925	-0.991167	-0.940831	-0.604852	0.826508	-0.369294	0.216696	-0.965735	-0.585019	-0.706844	-0.663579	-0.170956	-0.200913	0.0816874	-0.006085	-0.521879	-0.892013	0.0643269	0.856651	0.989407	-1.13026	0.0331406	1.05528	0.888801	0.838539	-0.6276	-1.18139	0.0395809	-0.267719	-0.291935	-0.582404	-0.505911	0.54127	-0.0756661	-0.931731	-0.747852
7	2	3	-1.11812	0.329284	-0.86844	1.03647	1.00584	-0.70971	-0.812821	-0.576397	-0.860657	0.294548	0.0309728	-0.903867	0.395346	0.137153	-0.223853	-0.36149	-0.49547	0.761234	-0.726099	-0.542246	-0.5269	0.186277	0.121707	-1.59561	-0.873557	-0.327406	0.48582	0.110902	-0.128122	-0.510551	-0.411737	0.392767	-1.16224	-0.336391	-0.573005	-0.837924	-2.08166	1.5906	1.08847	0.232599	0.418242	-0.510429	-0.15789	-0.474766	-0.431714	-0.391793	0.203088
8	2	3	-0.471504	0.337883	-0.452213	-0.384548	-0.256115	-0.408593	-0.302344	-0.410233	-0.550312	-0.310962	-0.586585	-1.00349	0.335543	-0.614401	0.136517	-0.978102	0.268052	0.115601	-1.20537	-0.454022	-0.424959	0.150667	0.322225	-0.469368	-0.915387	-0.893801	1.31776	1.13035	-0.987437	-0.982363	0.762283	0.197143	-0.623513	-0.227675	-0.595074	0.0473005	-0.787013	-1.4099	0.54941	0.00921571	-0.381868	-0.140025	0.371385	0.262143	0.319174	-0.190748	0.408414
9	2	3	1.18368	1.157	0.211382	-0.914976	-0.722717	-0.0912623	-0.147628	-0.468033	0.152339	1.47325	1.67638	1.15623	-0.670793	0.30331	-0.464684	0.667467	0.12204	-0.526056	0.951357	0.284445	0.293809	0.386122	0.38043	-0.209561	0.555281	-0.605149	-0.120287	0.18378	0.0520255	-0.482683	-0.0183964	-0.482279	-1.14594	0.436167	0.627621	0.967668	-0.52369	-0.465232	1.06418	0.811245	0.490486	-0.0194908	0.0272936	0.201588	0.00585848	0.855045	-1.70794
10	2	3	-0.640037	-0.972975	-1.2559	2.83516	3.384	-0.247753	0.604351	0.160905	-0.479728	-1.04072	-0.582827	2.55675	-0.525472	3.01032	0.561805	-0.521415	-0.326851	-0.515466	0.472084	-0.56978	-0.708346	0.0774359	0.237237	-0.140484	-0.291301	-0.294767	0.185208	-0.946012	0.207972	-0.355879	0.620288	-0.687533	-1.70141	0.593148	0.722446	1.149	-0.219107	-1.23618	1.09908	2.40298	1.97201	-0.157435	-0.0654769	0.0242597	0.0628073	-0.603178	-1.68786
11	2	3	1.84628	0.847959	-2.12411	0.0206356	-0.0381402	-0.486303	-0.648087	-0.57381	0.419417	0.335371	-0.493616	0.930195	-0.896498	0.480713	-0.0913472	-0.461919	3.88038	2.43434	0.472084	3.58547	2.24782	-0.829903	0.154637	1.07992	-0.482173	0.177146	-0.206065	0.0341136	1.13537	-0.901939	-1.22526	-1.53377	2.55018	1.10037	0.96185	0.905725	-0.430279	-0.33586	1.02794	-0.150418	0.120627	-0.567717	-0.424323	-0.513399	-0.609086	-0.386347	0.171475
12	2	3	1.11794	0.512499	0.193824	-0.73951	-0.906831	-0.588354	-0.680562	-0.351551	-0.781108	2.09681	1.49047	-0.339	3.90269	1.1233	3.97529	-1.25909	-0.130374	-1.51908	0.232447	-0.0779914	0.157828	-1.67184	1.05354	-0.358832	-0.312554	-0.0954055	-0.3267	1.71811	0.171015	-0.051824	0.0637395	0.550497	0.382834	0.29707	0.223356	0.481643	1.0468	0.0221156	0.424912	-0.31729	-0.379076	-0.0732568	0.266697	0.199954	0.496739	-0.50425	0.394967
13	2	3	0.263392	-1.04202	1.71154	-0.898145	-0.721395	-0.114098	0.0684522	-0.418659	0.941501	0.45377	1.09149	0.940592	0.405358	0.0781879	0.589052	-1.01592	-0.600332	0.364667	-0.726099	-0.00816068	0.00404519	0.138191	-0.286061	-0.224355	0.0513747	-0.293028	3.86272	3.242	3.6607	4.49453	3.27757	0.316946	-1.58033	-2.18722	-2.13115	-2.06289	0.606445	-1.43843	-0.447223	-1.44506	-0.952149	1.31768	1.83057	0.0846834	-0.10907	-0.102356	0.615591
14	2	3	-0.68947	0.0838799	-1.17604	-0.673025	-0.567557	-0.454559	-0.605582	-0.129261	-1.09453	-0.65578	-0.691754	-0.3502	-0.771904	-0.587133	-0.617206	1.6261	1.25178	-1.65575	-0.486462	-0.492037	-0.542795	1.35734	1.7715	0.332589	-0.657162	-1.42068	1.94341	-0.951904	0.789909	-0.352049	-0.706587	-1.4688	0.569209	1.59232	1.39555	1.12298	-1.262	-0.187341	0.542837	0.531764	0.16529	-0.265192	1.14374	0.368242	0.745347	-0.408613	0.707595
15	2	3	1.43305	0.123983	0.580261	-0.422887	-0.479538	-0.462664	-0.541775	-0.499276	-1.02055	-0.332719	-0.392266	0.339983	-0.816956	0.075813	-0.491739	0.695322	0.709448	-1.33505	-1.20537	-0.103929	0.580492	-0.88273	1.51138	-1.18725	0.0604447	0.209701	-0.815668	-0.938347	-1.68512	-0.618669	-0.451332	1.64888	2.33122	1.6494	1.12157	0.81663	-0.640214	0.429412	-0.447041	0.400428	-0.125641	-0.377005	-0.717673	0.837782	0.213211	-0.87688	0.620921
16	2	3	0.956567	-0.558967	0.0165583	-0.528224	-0.495117	-0.852249	-1.11975	-0.51709	0.329771	-0.189825	-0.33121	-0.465544	0.623492	-0.518733	1.20921	-1.21085	2.08169	-0.903936	2.14954	2.56707	2.07845	-1.6034	-0.674734	0.306017	1.29473	0.623709	-0.428232	-0.274818	-0.128933	0.794529	0.201217	1.99805	-0.454851	-0.81895	-1.04183	-1.22786	1.40898	0.197362	-0.673047	-0.732331	-0.992003	-0.450863	-0.48534	-0.139527	-0.280068	-2.53424	1.02383
17	2	3	0.338978	0.0628779	0.153939	0.0420861	-0.378527	-0.518222	-0.468461	-0.0275369	-0.526502	-0.0922758	-0.438884	0.208889	-0.606495	-0.312328	-0.155567	-0.648478	-0.689436	0.114058	-0.486462	-0.582666	-0.652132	-0.307588	0.529883	1.17005	0.334132	-0.0614389	0.388916	0.264707	0.406951	-0.156262	-0.176913	-0.566249	0.689746	-0.373519	0.316777	-0.10513	0.965397	0.676399	-0.888963	-0.858968	-0.0787705	-0.810314	-0.909932	-1.07599	-0.888019	-0.58152	0.37136
18	2	3	-0.785112	-0.124128	-0.420042	-0.197418	-0.175142	-0.2669	-0.34425	-0.467424	0.471986	-1.10609	-1.31813	-0.248871	0.0918023	-0.626827	-0.339499	-0.467289	-0.317643	0.257966	-0.726099	-0.231805	-0.215012	-2.08268	3.80844	1.54427	0.0211627	0.328499	-0.485345	1.64783	0.166186	0.549176	0.735188	-0.354474	0.938561	1.83818	1.81827	1.63228	-0.3572	0.334858	-0.534776	0.286454	0.219526	-1.4238	-0.200229	0.510902	0.229878	0.949859	-3.07309
19	2	3	0.706242	0.162661	0.0119946	-0.81185	-0.802687	-0.386121	-0.343331	-0.204293	-0.450874	0.113134	0.160753	-1.03354	-0.446656	-0.903612	-0.580259	0.544982	-0.420019	1.27824	-2.16392	0.77506	1.64558	-0.11426	-0.988891	0.183882	-0.564544	-0.042324	0.335523	-0.589522	1.52068	0.200338	-1.88845	2.18393	-0.503988	-0.936423	-2.23996	-2.21114	-0.76278	0.654661	-0.84073	-0.230282	-0.362362	-0.780354	-0.853448	-0.375859	0.501835	-0.826761	1.00998
20	2	3	-0.925799	-0.0300947	0.441893	-0.396814	-0.344282	0.0373272	0.487018	-0.255139	-0.0760035	1.85247	2.31173	0.950719	-1.15861	0.532703	-0.520499	1.39908	0.0698916	0.393754	-0.486462	-0.452323	-0.585951	0.189252	0.305232	0.677534	-0.0930153	0.134224	-0.619958	2.57746	1.74977	1.68968	-1.33324	-0.14822	-0.743543	-0.389369	-0.548183	-0.0088537	-0.0693624	0.533263	0.0984861	0.719244	-1.78852	-0.673725	-0.563284	-2.25892	-2.52246	-0.910641	-1.43027
21	2	3	1.31987	0.433754	0.0408272	-0.857633	-0.918879	-0.0733515	-0.349411	-0.438788	0.0329706	-1.0645	-1.26677	1.33731	-1.7157	-0.0342344	-0.596885	2.01062	-0.318921	0.0204913	0.472084	-0.42616	-0.256497	-0.901312	0.0300108	0.786727	0.143905	0.863256	-0.50063	0.659598	-0.602684	0.412171	-0.54862	-1.82344	1.60421	1.94503	1.50402	1.42124	-1.33895	-0.0429271	-0.0882234	0.170122	0.200083	0.301281	0.0911517	0.378364	0.469763	0.0135126	0.294839
22	2	3	-1.02769	0.182996	-0.616867	-0.14736	-0.342576	-0.41723	-0.41876	-0.472128	3.75391	-0.672871	-0.790358	0.0750743	0.196108	0.0849491	0.345556	-0.924126	-0.143342	0.17895	-0.726099	-0.519141	-0.587523	-0.169569	-0.97823	-0.278636	0.253296	0.357884	-1.98894	-2.50172	0.965645	1.54678	1.41066	0.572618	1.3498	1.15369	0.594048	0.447034	2.01946	0.41421	-0.558855	-1.08209	-0.96968	-1.35789	-0.895416	0.472427	0.132247	0.143965	0.918404
23	2	3	-0.902348	0.297189	0.461485	1.88928	2.35782	5.16591	4.92482	0.668145	1.8304	1.8103	1.60334	0.0394216	0.48189	0.993509	-0.180776	-0.114241	-0.823128	0.43328	-1.44501	-0.546067	-0.535302	1.02902	1.08333	-0.00321711	-0.928282	-0.809441	0.320302	-2.05038	-1.9506	0.219688	-0.178762	-1.23953	1.09799	0.913747	-0.705074	-1.3957	0.45223	-0.959898	-0.0874742	1.57631	1.19979	2.02181	2.82577	2.4397	2.52268	-0.82238	0.594761
24	2	3	0.725099	1.00409	-1.59014	2.06087	2.1526	-0.437329	-0.380113	-0.389195	-0.267021	-0.21336	-0.238441	1.19774	-0.542755	0.173656	0.282105	-0.874753	-0.573054	-0.328993	-0.0071891	-0.614911	-0.763325	3.52918	-3.31871	-4.65443	1.52614	0.502259	-0.382233	0.179037	0.0824526	0.623693	0.564238	-1.098	-0.2743	-0.454847	-0.461632	0.192445	1.31199	-0.232109	0.088523	-0.320915	-0.0720104	0.127228	-1.17459	-0.00270628	-0.353253	-0.163909	-0.628733
25	2	3	-0.5134	-0.0973653	0.459309	-0.412178	-0.571935	-0.332976	-0.050101	-0.554365	-0.0317577	0.050752	-0.338124	-0.453315	-0.398262	-0.594876	-0.411734	-0.241541	-0.0256734	0.0653037	-0.246826	-0.32987	-0.221879	-0.176624	0.484751	0.319264	0.9365	0.210972	-0.501675	0.597827	-0.291681	-0.476627	-0.0761301	0.377004	0.86094	0.803092	0.555584	0.602444	-0.110252	1.47085	1.69556	1.17878	1.5553	0.583366	0.120676	-0.0103223	-0.206433	-0.452167	-0.28819
26	2	3	-0.823585	-0.108474	1.25423	-0.381156	-0.150161	-0.290457	-0.340387	-0.375751	0.147233	-0.315105	-0.200109	-0.580002	0.154323	-0.825322	-0.598195	0.893996	-0.567829	0.856344	-0.965735	-0.454906	-0.601811	-0.621624	-1.15226	-0.528999	0.813761	0.42916	0.321252	0.281817	-1.30498	-0.315819	-0.573386	1.49351	0.465593	-0.16674	-0.705093	-0.728271	0.0228096	-0.0711351	-0.677544	-0.438607	-0.0849743	-1.07908	-1.69152	-0.312841	-0.459731	0.27481	0.985735
27	2	3	0.970451	-0.48958	-0.0407641	-0.347511	0.0382678	-0.417098	-0.412296	-0.261292	-0.560548	1.1639	0.988125	0.184818	-0.650706	-0.415326	0.04854	-0.874795	1.06242	0.20774	0.472084	2.37562	2.30322	-1.7691	0.399141	0.671195	0.939184	0.89477	-1.36467	0.006667	-0.15024	-0.144968	-0.242625	1.12626	0.146546	0.0636273	-0.0763097	-0.196503	-1.70581	-0.922514	0.0962537	-0.189856	-0.359211	0.330317	-0.396804	0.373056	0.579298	-0.0433929	0.741068
28	2	3	-0.773474	-0.317094	0.860821	-0.415967	-0.298888	1.1919	1.09225	2.25446	-0.0269651	0.797082	1.036	0.130354	-0.651348	0.0473083	-0.544396	1.21258	-0.388216	0.277773	-1.68464	-0.505342	-0.63527	0.857798	1.10804	0.304065	-0.27381	-0.714354	-0.709701	0.434529	-0.774913	-0.176537	-0.116296	-0.401286	-0.514952	1.15421	1.24742	1.09841	-0.965239	0.238559	-0.090159	-0.323142	-0.0309478	1.40067	1.96896	0.64119	0.819547	2.40308	0.857037
29	2	3	-1.41953	0.21298	0.842762	-0.566401	-0.51545	0.136947	1.0127	-0.193564	-0.52267	-0.783035	-0.627367	-1.27771	-0.213525	-1.1119	-0.508531	-0.233097	-0.0885098	-0.0228341	1.9099	-0.609484	-0.746421	-0.572489	-1.11165	-0.780565	-0.421246	-0.419835	1.05155	0.119315	-0.514321	0.286079	0.387678	-0.631752	-0.926371	-2.33391	-1.64051	-1.83409	-0.0957147	-1.77779	0.166599	0.259653	1.32093	-1.46468	-1.30525	-1.13783	-1.15024	-1.27424	-0.847843
30	2	3	-0.800125	0.0739794	1.63966	-1.12531	-0.998625	-0.62511	-0.631374	-0.52388	0.0431837	-0.578989	-0.215378	-1.55539	-0.430948	-1.21358	-0.653078	1.34512	-0.893205	0.0658454	0.711721	-0.63159	-0.785993	0.417648	-1.44689	0.0422898	0.447279	0.17122	4.21344	-1.14914	-0.975366	-1.80683	-2.04126	2.13529	1.57257	1.11127	0.790568	0.607783	0.971209	-1.30966	-0.148064	-0.643697	-0.551516	-0.278988	-0.477684	-0.832471	0.167101	-0.252536	0.588711
1	3	1	1.87999	-0.437635	-0.31851	1.65283	1.9262	-0.238252	-0.216804	-0.0973523	-0.282896	-0.646826	-0.580286	1.50872	-0.537241	1.25079	-0.369637	0.686251	-0.0399082	-0.0199546	-0.726099	0.293593	0.945012	-0.634763	-0.693185	1.15565	0.905896	1.19238	0.173237	0.152362	-1.21823	-0.05339	-0.171961	0.520468	-0.347529	-1.0134	-1.15183	-1.32968	-1.80385	0.204186	1.54186	0.990321	1.0477	0.575066	-0.820471	0.336221	0.449797	0.0907448	0.142985
2	3	1	-0.267126	0.325321	1.02572	-0.785201	-0.535046	-0.131198	-0.319656	-0.45872	-1.18477	-0.181607	-0.00368713	-1.0044	-0.702453	-1.2071	-0.595816	0.313074	-1.02206	0.293526	0.472084	-0.628869	-0.770469	-0.0593059	-0.984575	-0.908183	-0.868999	-0.454762	-0.363903	-0.0924886	1.45469	3.53477	2.89311	-0.443514	-1.14849	-1.53497	-1.30016	-0.695006	0.117449	-1.63016	-0.436509	-0.386722	-0.197464	1.10353	1.42759	0.236737	-2.04012	0.490778	0.00841592
3	3	1	-0.343865	-0.480773	0.222892	-0.72556	-0.809072	-0.365919	-0.343322	-0.513217	0.27751	1.24831	0.649425	-0.840028	-0.184875	-0.813061	-0.502538	0.00220886	-0.318632	0.438287	-0.965735	0.294924	0.153032	0.941418	-0.242781	-0.50543	0.0539506	-0.0421522	1.10549	-0.241803	0.372366	-0.100826	0.402881	-0.163042	-0.0897175	-1.03207	-1.22268	-1.22365	0.273511	0.773462	1.18107	2.03113	2.02277	-1.16639	-0.824492	-1.41209	-1.18269	-1.30314	-0.403638
4	3	1	-1.03801	0.0334874	-0.0763102	-0.035545	-0.19805	-0.19505	-0.33448	0.0517095	0.228616	-0.914646	-0.836655	-1.9078	0.45458	-1.47397	-0.521585	-0.511767	-0.58827	0.487516	-0.246826	-0.577383	-0.714383	0.055665	-0.493941	-0.127214	-0.195948	0.510184	-0.261272	-0.207948	-0.679998	-0.789459	-0.0442129	-0.819243	-0.349874	-1.26719	-0.668379	-0.669916	0.852695	-0.566933	0.317742	-0.497248	-0.770322	0.687933	0.0975055	-0.166411	0.610645	1.34832	0.392041
5	3	1	-1.06756	-0.0938893	-0.466002	0.955482	1.03207	1.25007	0.918648	0.127911	1.68241	-0.0702126	0.214268	0.314099	0.799163	0.989892	1.45005	-1.08497	-1.22371	0.267741	1.43063	-0.636349	-0.79276	0.535818	-0.996776	-0.108541	0.271713	0.506608	-0.0233765	0.072619	0.063615	0.37428	0.294059	-0.555502	-1.77545	-0.783507	-0.559491	0.0577705	0.730665	1.24246	-1.93801	-2.4008	-2.7747	-0.426067	-1.01695	-2.17765	-2.33476	2.16043	0.370716
6	3	1	-1.33547	0.412955	1.29398	-0.714289	-0.697599	0.134865	-0.0221851	1.24791	-0.676608	0.538396	1.28167	-0.597839	-0.289789	-0.988466	-0.588166	0.527027	-0.463358	0.104202	-0.246826	-0.620211	-0.767339	-1.02899	0.382858	-0.458111	0.00536746	0.0470914	-1.11715	2.3782	1.04787	0.850418	0.344915	-0.999527	0.580166	1.45512	1.22827	1.34968	-0.852509	-0.321611	-0.223417	0.254629	-0.20539	-0.470474	-0.51433	0.590342	0.0842569	-1.09803	-1.09787
7	3	1	-1.1181	0.340875	-1.28211	2.02449	1.3051	-0.41086	-0.610804	-0.48362	0.0456079	0.607867	0.2015	-0.581694	-0.381959	-0.740166	-0.38329	-0.420113	-0.536043	-0.282702	1.9099	-0.62237	-0.769725	-0.343083	-0.431293	0.0789278	-0.277581	-0.242588	0.127633	0.0958406	-0.328775	-0.921376	-0.911663	-0.734902	0.237998	0.712729	0.456661	0.456856	-0.195264	0.0928613	1.35667	0.358623	0.0629481	-0.302853	-0.0612934	-0.27487	-0.11174	-0.438213	0.351619
8	3	1	-0.293674	3.56847	-0.371887	1.0678	1.11864	-0.288739	-0.217161	-0.450668	-0.208985	-0.136784	-0.469192	-0.912176	0.131083	-0.790596	-0.124706	-0.853387	0.322821	0.324034	-0.0071891	-0.428463	-0.267868	0.256134	0.203441	-0.728582	-0.449647	-0.491431	-1.06438	0.810383	-0.884081	-0.40828	0.223918	-1.60565	-0.0482159	1.48136	1.18591	0.893292	0.768998	-0.410035	-1.24539	-1.11397	-1.13955	-0.792142	0.0649251	-0.174303	-0.126419	-0.877742	-0.333477
9	3	1	1.57313	2.58167	-0.0788085	-0.938091	-0.813977	0.638465	1.08442	0.017295	-0.175579	1.08594	1.37113	0.906045	-0.796703	-0.118535	-0.485892	0.487089	0.23665	-0.17725	1.43063	0.119592	0.0698407	0.476949	1.37874	-1.7236	-0.870162	-0.14072	-1.36139	0.00820224	-0.803801	0.172073	0.0396797	-2.24566	-2.54613	-0.544768	1.23417	1.33242	-1.30708	-1.12766	-0.351772	1.5574	0.956222	0.649426	0.57729	1.23178	0.524771	2.21707	-1.72014
10	3	1	-0.0583069	-1.5316	0.168415	-0.233962	-0.527364	-0.119655	0.332851	0.215101	0.992287	-0.583195	-0.179804	2.5805	-1.19595	2.46809	-0.199498	0.514117	-0.0225866	0.239897	1.19099	-0.232527	-0.352473	-0.168941	0.377363	0.425164	-0.160708	-0.000404139	-0.368871	0.14604	0.0876976	0.0323013	-0.361928	-1.03521	0.321267	0.778646	0.498545	0.725085	-1.04885	1.85767	2.66416	2.45068	2.34112	-0.42038	-0.210349	-0.451728	-0.292607	-0.564741	-0.813987
11	3	1	1.68615	0.401138	-2.07499	-0.547458	-0.583501	-0.497527	-0.637996	-0.594332	-0.108423	0.238805	-0.404858	1.15735	-0.707454	0.184747	-0.0532015	-0.607126	4.28287	3.88077	0.711721	3.15637	1.39937	-1.43421	-0.179732	0.836681	-0.0608015	-0.876796	-1.32858	-0.606744	0.97787	-0.179615	-0.768752	-1.0449	-0.0760738	0.773889	1.17628	1.45479	0.0641675	-0.563981	-0.919982	0.181306	-0.0470727	-0.201204	0.176873	-0.313201	-0.349094	0.0158418	-0.0858411
12	3	1	1.08614	1.26482	0.415194	-0.942206	-0.763529	-0.509142	-0.423023	0.204464	0.464678	2.65853	1.99988	-0.143371	3.23611	1.62647	3.81087	-1.22925	0.134257	-0.407902	-0.486462	1.04946	1.69279	0.401257	-0.691118	-0.462064	-0.0319783	0.291162	0.286088	-1.53477	0.968226	-0.405605	-0.186853	-0.317627	0.63726	0.143839	0.502475	0.329056	1.20983	0.608958	-0.854431	-0.49405	-0.778134	-0.0400365	0.177596	-0.0345472	0.496859	-0.408979	0.22054
13	3	1	-0.00585232	0.068492	0.925098	-0.698638	-0.517897	-0.331784	-0.301079	-0.608136	0.0897234	0.695276	1.24207	1.23855	0.207662	0.926885	0.794559	-0.950576	-1.10731	0.444095	0.232447	-0.618422	-0.762216	-0.0269821	-1.14013	0.997118	0.271658	-0.655604	-1.30135	-1.03871	1.59648	0.165138	0.0702726	0.267278	0.304406	0.54363	-0.604529	-0.499774	-0.244305	1.31837	0.084785	0.691891	0.0790442	0.678049	1.15178	0.150414	0.00705992	-0.129681	0.454942
14	3	1	-0.644422	-0.175584	-1.13274	-0.703843	-0.510438	-0.190232	-0.359907	0.899422	-0.620428	-0.30652	-0.45242	-0.348369	-1.18172	-0.839052	-0.562851	0.435734	1.56578	-0.00843746	-0.486462	-0.212258	-0.367541	0.629915	1.38032	0.106137	-1.21277	-0.939465	1.08242	1.09458	0.534676	-1.24317	-0.247444	-0.128576	0.493389	1.64969	1.33779	1.0987	-1.10411	-0.614018	0.826094	0.628747	0.293154	-0.458439	0.899569	0.203435	0.505692	-0.496803	0.777617
15	3	1	1.41463	0.820461	0.792281	0.257433	0.271385	-0.373969	-0.415826	-0.16672	-0.225632	-0.116101	-0.17727	0.36159	0.0995672	0.309539	-0.457202	0.61835	0.987978	-1.22008	-0.486462	0.897642	1.72856	1.59462	-4.57608	-5.44225	-3.97617	-3.321	-0.0358972	-2.62488	0.0464928	-0.39431	-0.574252	1.31281	2.32207	1.07149	0.914477	0.574428	1.06415	0.146267	0.557108	-0.683494	-0.808544	-1.15493	-0.451301	0.913381	0.203218	-0.96097	0.581748
16	3	1	1.00063	0.498776	-0.0737086	-0.533236	-0.498519	-0.690792	-0.898173	-0.600621	0.15082	-0.329941	-0.531653	-0.605743	0.99466	-0.968351	0.80303	-1.21846	2.39817	-0.66432	0.711721	4.64301	3.60574	0.133546	1.35027	0.482875	0.924329	0.557737	-0.352976	0.166035	0.459137	0.655249	-0.578568	2.27254	0.986252	0.454378	-0.112464	-0.558971	0.680263	-0.823643	-0.80533	-0.354581	-0.879168	-0.545115	-0.996439	-0.176917	-0.225443	-1.3075	1.16651
17	3	1	0.0658044	-1.18695	0.656135	-0.625768	-0.483432	-0.175938	-0.167999	-0.137353	-0.058859	0.267435	-0.116074	0.335082	-0.395122	0.0736227	-0.247904	-0.338064	-0.873178	0.366423	0.232447	-0.607595	-0.722011	0.492916	-0.728355	-0.00871164	0.167455	-0.883913	0.412843	0.177893	0.88525	-0.222165	-0.817391	-0.00715304	-0.186909	-0.133061	0.825256	0.99674	1.68913	-0.79959	-0.289358	-0.563882	-0.801615	0.93268	1.72267	0.237011	0.675547	0.598964	0.599828
18	3	1	-0.672504	-0.66552	-0.359767	0.301522	0.386938	0.153224	0.497664	-0.413227	0.491997	-0.775242	-1.10599	-0.274052	0.154354	0.0433585	0.369057	-0.942687	-0.163517	0.306909	-0.486462	-0.0110152	-0.0294164	1.46809	0.156418	-1.15352	-0.755445	-0.547314	-0.181393	-0.0268146	-0.740449	0.264211	0.522123	-1.3095	-2.99943	-2.54672	0.0408163	0.236808	-0.283263	0.024496	-0.287624	0.694924	0.63385	-2.49246	-1.5279	-0.749986	-1.25243	-0.647206	-3.22636
19	3	1	0.616107	0.316666	-1.31764	2.10379	1.13435	-0.506961	-0.414703	-0.484955	-1.07058	-0.605616	-0.513473	-1.25387	0.645931	-1.09393	-0.455409	-0.435651	-0.626391	0.324086	-1.68464	-0.23399	0.487639	0.104899	0.165031	-0.181851	-0.105143	0.119459	-0.341523	0.800937	0.846436	-1.48233	-1.10276	2.6303	2.0681	-0.127465	-0.597822	-1.45029	-0.545571	0.34381	-0.56156	-0.510884	0.13233	-0.736814	-0.903593	-0.468171	0.268492	-0.915053	1.14557
20	3	1	-0.802975	0.128537	0.0941135	-0.698287	-0.829166	-0.585405	-0.683549	-0.10993	-0.992332	1.57177	2.02351	0.446417	-0.981431	-0.728768	-0.483281	-0.0322686	0.0302672	0.30799	-1.20537	-0.407028	-0.595392	-0.236147	-0.217503	1.05237	0.503222	0.290661	0.365084	2.06462	0.431104	0.748553	-0.235425	-0.0224233	-0.718813	-0.786041	-0.471628	-0.310997	1.21128	0.0459135	-1.40491	-0.414808	0.376713	-0.158595	-0.283498	-1.62969	-1.33822	-0.525629	-1.14203
21	3	1	1.20353	-3.13104	0.477154	-0.225586	-0.384521	0.950822	1.26559	0.321377	0.461179	-0.658473	-0.962508	1.49622	-1.36867	1.16251	-0.561914	2.76187	-0.170717	1.50302	0.232447	0.479325	0.34431	-0.266518	-0.947575	0.188337	1.0387	0.304582	-0.58285	-0.819247	0.716682	0.331922	0.0136819	0.810699	0.0817154	-0.122714	-0.0315875	-0.434717	0.121773	-0.287997	0.0869188	0.0319275	-0.281548	0.43255	0.0759371	0.25344	0.345078	0.0531046	0.742831
22	3	1	-0.99314	0.334501	-0.325908	-0.624244	-0.76174	-0.393959	-0.362749	0.154137	3.6307	-0.866192	-0.872643	0.302406	0.132883	0.447557	0.225318	-0.781717	-0.161191	-0.723645	1.19099	-0.567979	-0.579696	0.101065	-1.21304	-0.328083	0.126243	-0.288025	-0.896593	0.640703	0.345947	0.75998	0.412982	0.385009	0.485932	0.748715	0.713566	0.320442	1.90706	-0.232068	-0.725408	-0.67585	-0.919813	-1.42505	-0.761388	0.484585	0.16982	-0.197998	0.492961
23	3	1	-0.676082	1.43805	0.835552	0.927302	1.12135	3.49314	3.08309	0.036142	1.57257	2.04105	2.13755	-0.0785109	0.0458746	-0.718137	-0.431332	-0.252989	-0.757629	0.80031	-0.726099	-0.464347	-0.289436	0.63027	-0.275754	-0.0188222	-0.0750567	-0.153809	1.06182	-0.0102513	0.772795	0.0464597	0.0497852	0.656916	0.0469076	-0.844666	-1.4228	-1.16889	-0.909675	-0.506061	0.215904	1.13722	0.998765	3.21734	3.23421	3.24359	3.49102	1.99731	1.40638
24	3	1	0.560371	-0.535516	-1.4552	3.7932	4.32959	-0.103046	0.124669	-0.536765	0.31928	-0.0160799	0.00167419	1.09647	-0.163404	0.82065	0.195776	-0.675838	0.13281	-1.00278	-0.726099	-0.386574	-0.174193	-0.0488223	-0.517858	-0.407668	0.555886	1.76389	0.0673828	0.0198135	-0.443813	0.344383	0.23058	-0.603077	-0.120866	0.104573	0.353926	0.613047	0.364922	0.304877	-0.989761	-0.184691	-0.386738	1.2313	-1.292	0.403317	0.0947607	-0.636458	-0.891159
25	3	1	-0.561725	0.0432892	0.930238	-0.522239	-0.526072	-0.386402	-0.312439	-0.602385	0.437608	0.0541958	-0.145476	-0.371553	-0.707047	-0.372855	-0.525002	0.574319	0.0135439	0.026967	-0.726099	-0.215998	0.0438775	-0.472433	-0.240077	1.09336	0.966778	0.336697	0.380789	0.1398	0.856631	-1.06477	-0.248889	-0.892539	0.542943	-0.186546	0.194231	0.229171	1.75918	2.68466	2.06336	1.11387	1.68464	0.0518979	-0.126775	-0.412981	-0.47163	-1.03986	-0.173227
26	3	1	-0.993055	0.11734	0.24509	0.0591918	-0.2451	-0.444943	-0.545733	-0.487297	-0.78753	-0.469862	-0.351615	-0.810198	1.17429	-0.218308	-0.463416	0.260179	-0.673193	0.214364	1.19099	-0.600226	-0.686499	0.545208	-0.151299	-0.0666192	-0.0150662	-1.07941	1.08799	-0.183466	0.366783	-0.58027	-0.375659	1.15625	-0.716656	-0.0505796	-0.766276	-0.340472	-0.853815	-0.0542598	0.113615	-0.36621	-0.652449	-0.497526	-0.180839	0.408142	0.224632	1.254	1.01304
27	3	1	0.997084	2.28528	-0.176419	-0.315018	-0.384376	-0.560193	-0.623632	-0.407664	-1.0609	0.95727	0.739615	0.210299	-0.805417	-0.0411363	-0.0318289	-0.699929	0.859739	-0.125908	-0.246826	0.251597	0.658485	-1.0799	0.727497	0.951694	0.294974	0.260871	0.317299	0.0695058	0.0442174	-0.232392	1.41284	1.07581	0.290514	0.982592	-0.0428225	-0.50024	0.634849	-0.0214117	-1.19412	-0.467536	-0.0231814	0.199598	-0.131579	0.530954	0.719258	-0.115855	0.86133
28	3	1	-0.932293	0.201885	0.966987	-0.233837	-0.0241199	0.73111	0.856339	1.2031	0.168937	0.506385	0.84071	0.46472	-0.997606	-0.263788	-0.546979	0.9104	-0.477781	0.24318	1.43063	-0.612433	-0.744868	-0.827348	0.413614	0.509678	-0.676299	-0.44907	-0.61985	0.277584	-0.970458	0.385082	0.73057	-0.848096	1.10604	2.04381	1.61163	1.6193	-0.412331	2.03627	0.144185	-0.0504609	-0.138755	1.16042	1.40869	0.154108	0.263108	1.96562	0.0578547
29	3	1	-1.29408	-0.149031	0.807818	-0.669417	-0.521916	-0.00696149	0.204004	-0.264621	0.626832	-0.209767	-0.266791	-1.19288	0.0652047	-0.739185	-0.366303	-0.464151	0.464531	0.229141	0.472084	-0.339725	-0.44038	2.26434	1.17158	-2.37441	-3.16106	-2.26148	0.815099	-0.724705	-0.894155	-0.942955	-0.478237	0.673214	0.507174	-1.6397	-1.14526	0.338985	0.61364	0.930194	-0.243365	-0.357719	-0.492537	-1.018	-0.530764	-0.590134	-0.255308	-0.68448	-0.618982
30	3	1	-0.838741	0.073981	1.17963	-1.15247	-1.13494	-0.737945	-0.866018	-0.31569	-0.861044	-0.86003	-0.535422	-1.70889	-0.87084	-1.37736	-0.639836	0.677513	-0.822913	0.173538	0.472084	-0.626306	-0.775895	-0.27974	1.85099	0.159315	0.484526	0.269274	-1.71636	0.45898	0.184686	-0.422222	1.5992	0.865763	0.104243	-0.438973	0.0203077	-0.144242	0.580817	-0.129946	-0.404948	-0.512567	-0.68948	-0.163652	-0.437042	0.46431	0.244067	-0.361209	0.676436
1	3	2	1.90355	-0.297297	-0.964989	1.98912	1.70854	-0.614086	-0.698485	-0.577781	-0.116497	-0.204105	-0.109264	1.57125	-0.809764	2.16748	-0.534109	3.23813	-0.0169432	-0.733641	-1.68464	0.36244	1.23204	0.353605	-0.490802	0.534157	1.42858	0.529309	0.376842	0.682318	0.0167873	0.107946	-0.150281	0.144681	0.00862323	-0.544999	-1.17187	-1.63667	-0.755624	-0.499807	2.05197	1.5898	1.35336	0.314111	-0.818389	0.408829	0.567883	-0.446165	0.272182
2	3	2	-0.258892	0.167338	0.998824	-1.10709	-0.984894	-0.238046	-0.446504	0.279751	-1.06472	-0.149173	0.0761931	-0.841097	-0.336856	-0.854734	-0.589621	0.728278	-0.842107	0.0921601	-0.0071891	-0.628185	-0.774053	0.119923	0.768514	0.025437	-0.655515	-0.464644	0.027983	0.516708	-0.551369	-0.831688	1.24965	-0.214224	-0.852055	-1.08994	-0.76867	-0.700548	0.446453	-0.63201	0.434752	-0.519852	-0.315681	1.07883	1.95855	0.16386	-1.21731	1.07339	0.272493
3	3	2	-0.256454	-0.506395	0.15668	-0.925373	-0.903622	-0.46746	-0.39948	-0.27384	0.518902	1.22133	0.598886	-1.12394	-0.39266	-0.84028	-0.414531	-0.391424	-0.385354	0.636233	-0.965735	0.0668401	-0.318002	-0.0783732	0.0080293	0.179092	0.419727	-0.339611	0.2016	-1.4206	-1.22872	0.511354	-0.836387	0.25729	0.134902	-1.07547	-1.18068	-1.84429	0.195204	-0.722542	-0.895849	0.37854	1.28374	-1.47055	-1.17063	-1.26532	-0.91307	-1.52079	-0.626615
4	3	2	-0.570076	0.0111349	0.959587	0.207933	0.310086	0.0255719	-0.0974563	0.679146	0.576448	-0.327974	-0.224425	-1.75641	0.405967	-1.37951	-0.575313	-0.109742	-0.500124	0.657925	-0.246826	-0.477058	-0.58572	0.213951	-0.294002	0.120463	0.811052	1.22772	0.599407	1.39848	-1.36814	-3.72462	-3.70675	0.0715753	-0.325298	-0.78678	-0.561373	-0.871703	0.960238	0.113524	0.684293	-0.172116	-0.640033	1.43352	0.214953	-0.904365	0.560765	1.99846	0.784995
5	3	2	-0.551442	-2.58531	0.961406	-0.569212	-0.437733	1.24707	1.34404	0.181522	0.220729	0.706575	0.831039	0.607534	-0.0676326	-0.0595054	0.41521	-0.98091	-0.478699	0.0406722	-0.246826	-0.408661	-0.382127	0.130252	-0.168238	-0.186363	0.0846976	-0.020868	-0.225725	0.352744	-0.0584531	0.705217	0.997047	-0.37449	-1.51124	-1.1765	-0.598342	-0.554945	-0.120911	-0.723805	-0.667321	-1.28635	-1.73678	0.281151	0.139945	-2.0309	-2.20118	2.09492	0.451229
6	3	2	-1.31603	0.253366	1.82069	-1.1188	-1.01969	0.511341	0.229389	-0.242501	-0.423328	1.09359	1.65432	0.226264	-0.375035	-0.301561	-0.590379	1.50065	-0.651673	2.51738	-0.726099	-0.571782	-0.736113	0.11267	-0.904506	0.0375333	0.510633	0.417848	-0.540982	-0.721177	2.32326	1.21862	1.66918	-0.360052	-1.18489	-0.142806	0.892759	0.778691	0.987964	-0.353654	0.302898	-0.558183	-0.321445	-1.17617	-1.19323	0.0307897	-0.893328	-1.3548	-1.81262
7	3	2	-1.15724	-0.0318931	0.43239	-0.706566	-0.629738	0.199357	-0.00312456	-0.374247	-0.277731	0.800393	0.615124	-0.883366	0.341356	-0.733222	-0.460473	-0.145882	-0.0136114	0.394383	0.232447	-0.518045	-0.603394	7.44255e-05	-0.119196	-0.157574	-0.156996	0.122433	-0.508809	0.53692	-0.819814	0.126067	-1.36699	-0.772972	-0.214177	0.726934	0.551465	0.594857	-0.211079	1.65787	1.60331	1.07406	0.974638	0.146235	0.475694	0.00747323	0.295747	0.0476189	-0.274765
8	3	2	0.206651	-0.978177	-0.743177	0.167806	0.40503	-0.181301	0.185146	-0.598062	0.228874	-0.133649	-0.49746	-1.00399	0.402324	-1.34037	-0.0414122	-1.08937	0.158349	0.543012	0.232447	-0.401945	-0.208598	1.15118	1.06729	0.0507531	-0.641432	-0.595009	0.940395	0.0633376	0.20877	0.0615307	-0.00680326	0.731322	0.784952	-0.677533	-0.676251	-0.3748	0.503672	-1.13158	-0.893777	-0.489686	0.0301716	-1.01869	-0.100909	-0.304085	-0.374974	-1.05748	0.113582
9	3	2	1.72632	-0.350887	0.000995186	-0.0144364	0.0986805	0.615912	1.21607	-0.557517	1.09014	1.48116	1.69727	0.735765	-0.719893	0.403189	-0.404075	0.362266	0.305115	-1.72123	-0.0071891	0.410569	0.0753516	0.522749	0.154452	0.2738	0.325402	1.85822	0.0192504	-1.46582	-3.26372	-2.36821	-0.04224	-1.90985	-1.31848	-0.444713	0.97737	1.36533	-2.87453	-0.742673	1.71326	1.7501	2.12244	1.05613	0.0776612	0.207395	0.135282	1.11633	-1.98755
10	3	2	-0.763325	0.412854	-1.44035	2.67686	2.94957	-0.384878	-0.323095	-0.165068	-0.0780972	-0.943547	-0.495111	2.20504	-0.440971	4.99263	0.575928	-0.205928	-0.536718	-0.0237611	0.951357	-0.63288	-0.787334	0.0137632	0.624051	-0.145934	0.551684	0.17435	0.299598	0.308744	-0.842999	-0.367987	-0.0723221	-0.936278	-0.68608	0.232966	0.825143	1.01709	-0.498933	0.223272	1.01452	1.67481	1.57323	0.207006	0.354303	0.314548	0.6309	0.0404768	-1.17571
11	3	2	1.6528	-0.845851	-1.67232	0.171781	0.00378035	-0.280113	-0.366661	-0.114244	-0.149832	0.372003	-0.12111	1.3279	-0.941661	0.138226	0.113463	-0.776527	4.33727	2.68974	0.711721	3.95742	1.42809	-0.537447	-0.280887	1.07901	-0.866896	-0.443789	-0.225737	-0.543222	1.21551	-0.33055	-1.12042	-1.67677	-1.43774	-0.890488	-0.667675	-0.0316156	-0.9205	0.023151	-0.858291	-0.0514433	0.211012	0.283763	0.508523	-0.0304553	0.122805	0.316198	0.221894
12	3	2	1.05288	-0.364641	-0.204526	-0.88008	-0.957754	-0.586458	-0.544584	-0.224131	-0.960346	2.05761	1.48665	-0.848512	3.85968	0.224551	3.18524	-1.27596	-0.0947831	-1.29084	-0.726099	0.262365	0.772548	3.55858	-0.672771	-2.20925	-3.82059	-4.05595	-0.293499	0.572989	0.293253	0.328067	-0.358296	2.4461	-2.48554	-2.73987	-2.79342	-3.08118	0.0885071	0.947128	-1.24301	-0.448205	-0.403378	-0.133512	0.222583	0.182241	0.502458	-0.665246	0.529761
13	3	2	0.0465964	-0.388785	0.705947	-0.477908	-0.777883	-0.177392	0.631019	-0.507553	0.359915	0.424248	0.860885	0.648655	0.437257	0.66093	0.466552	-0.870771	-1.05278	-0.0504296	1.43063	-0.632449	-0.780311	0.845462	0.599484	0.219518	0.421209	-0.403793	-0.927329	1.34134	-0.758845	0.0940356	-0.553585	0.987269	-0.338365	-0.0715346	-2.00002	-1.77308	-1.0954	-0.57037	-0.197563	-0.537118	0.0733975	1.15748	1.60844	0.366373	0.302666	-0.20453	0.702253
14	3	2	-0.067852	-1.31934	-0.684774	-0.353852	-0.318253	0.0839523	-0.0901984	-0.262844	-0.553649	-0.11334	-0.258082	0.041174	-0.357501	-0.367604	-0.34761	-0.307373	1.91576	1.64082	0.232447	0.738124	0.937225	1.29468	-1.0728	0.162785	-0.865918	-1.53352	0.237759	1.61796	-0.983225	-0.410861	0.12213	0.325225	0.105316	-0.190626	-0.962312	-0.486001	-0.20925	1.07525	0.637694	0.296278	0.0107478	0.49843	1.92536	0.597137	1.05032	1.2488	1.00622
15	3	2	1.44579	0.348385	0.747165	-0.921213	-0.971352	-0.512173	-0.665837	-0.451216	0.223387	-0.0543833	-0.101655	0.449577	0.189531	0.342005	-0.378682	0.203605	0.892704	-1.17366	0.951357	0.724786	1.75895	-0.213316	0.299577	0.242954	0.250331	0.108095	-0.637124	-0.372681	0.0129007	-0.194383	-1.67299	1.63799	2.03536	1.62601	1.16908	0.717459	0.376781	-0.168487	-0.499633	0.00244575	-0.288753	-0.285781	-0.0371669	1.11977	0.33219	-0.884029	0.487525
16	3	2	1.05701	0.10876	-0.343058	-0.381218	-0.514485	-0.737504	-0.940316	-0.512816	-0.198221	-0.497688	-0.62921	-0.810461	1.02863	-0.231314	0.97073	-1.14522	1.85626	0.799059	-0.246826	2.47189	2.9663	0.797735	0.0320913	1.95246	0.957323	-0.131399	0.771771	1.04541	0.481617	0.123533	0.0543113	1.68583	0.433	-0.539323	-0.273317	-0.528682	0.209552	0.414795	0.129392	-0.451748	-0.490465	-0.0970288	-0.449904	0.173607	0.0626233	-2.30012	0.701378
17	3	2	-0.0666124	-0.397981	0.840449	-1.23405	-1.05333	-0.53649	-0.716909	-0.265614	0.718729	0.025751	-0.248572	0.308625	-0.876746	0.0389653	-0.45322	0.391489	-0.901356	0.213333	0.472084	-0.623914	-0.762348	0.312671	0.474537	0.0779918	-0.230447	0.093341	-0.294402	-0.133015	0.488319	0.0921809	-0.924724	0.669341	0.452273	-0.911864	-0.423906	-1.01848	0.995435	-1.13575	-0.430483	-0.558496	-0.441316	-0.719829	0.114007	-0.489145	-0.339074	-0.0604589	0.667129
18	3	2	-0.994276	-0.0444169	-0.447671	-0.268892	0.0602752	0.0323771	0.0535249	-0.486019	0.40279	-1.1563	-1.35979	0.0978573	0.769817	0.677671	-0.0381586	-0.473623	-0.287609	0.806664	-1.20537	-0.296639	-0.408523	2.37048	-1.36029	-1.48793	-0.840198	-1.27997	-0.511142	-0.543581	1.35903	0.49727	1.80395	1.34287	0.448878	1.39893	1.50526	1.58057	0.502446	0.908811	1.77499	1.59433	1.96235	-1.46328	-0.762495	-1.16373	-2.05431	-1.19889	-3.92426
19	3	2	1.1161	-2.01603	0.0541068	0.0714221	-0.208258	-0.324293	-0.273073	-0.144276	-0.745826	0.380022	0.293749	-1.10779	0.24402	-0.615129	-0.348397	-0.43967	-0.176343	0.438856	-0.486462	0.330439	1.12763	0.287054	-0.382169	0.238826	-0.00704687	0.225277	1.48053	1.89685	-0.117843	0.139472	-1.62585	0.979459	0.545195	-0.493468	-1.19766	-1.21218	-0.63832	0.464518	0.956786	-0.641336	-0.077219	-0.261014	-0.578607	-0.242149	1.06982	-0.431532	0.885788
20	3	2	-0.773875	0.122647	1.52319	-0.398457	-0.18516	-0.292834	-0.286061	-0.37489	0.501624	1.67312	2.17914	1.00626	-1.09238	0.126102	-0.579991	1.87263	0.0941184	0.488168	-1.20537	-0.204066	-0.444731	0.141401	-0.0817624	0.10576	0.283569	-0.0249902	-0.902735	1.54767	3.5685	2.62559	2.00183	0.132323	-0.758293	-1.69209	-1.03306	-1.02239	-0.297935	0.256689	0.594695	0.844905	0.370683	-1.32692	-1.09759	-3.51709	-2.72363	-1.53621	-1.95987
21	3	2	1.30625	-0.0192901	-0.207556	-0.503759	-0.414487	0.468189	0.751089	-0.570014	-0.227735	-0.97405	-1.24572	1.01816	-1.4147	-0.0884897	-0.596645	1.92733	-0.345397	0.337452	-0.246826	-0.326189	-0.00534966	0.177734	-0.567001	-0.0828686	-0.0351927	-0.196817	-0.39283	0.312794	0.0160634	-0.203987	-0.649882	-0.0904325	0.589058	0.0650179	-0.267269	-0.536901	-0.661292	-1.00959	-0.433061	0.0551804	-0.226247	0.163407	-0.00287868	0.289615	0.398305	0.276099	1.06
22	3	2	-1.00761	0.0796154	0.628263	-0.719117	-0.672158	-0.116847	-0.0806791	-0.527862	4.15359	-1.58692	-1.32061	1.019	0.930319	1.51114	0.939525	-0.915911	-0.14887	-0.23889	-0.0071891	-0.476155	-0.374985	0.239755	0.525894	-0.473461	-1.39265	-1.42066	-2.11145	-2.75623	0.622815	-0.117474	0.530275	0.282243	0.676705	0.291082	-1.25128	-1.25415	1.62465	1.03755	-0.989313	-0.973888	-1.2351	-1.56127	-0.00819096	0.559786	0.431412	-1.17754	0.708874
23	3	2	-0.837593	-0.0202661	-0.383255	2.00094	1.67651	3.70149	3.276	2.5992	0.615279	1.37202	0.457156	0.584839	0.742271	1.80433	-0.168055	0.160629	-0.829967	0.122558	-1.20537	-0.55125	-0.629784	2.45189	-0.80936	-0.918059	-0.857545	-0.714666	0.815151	1.15566	-0.464241	0.0713353	0.0732694	0.259328	-1.25703	-1.22104	-1.1455	-1.31624	0.128818	-1.73965	-0.757544	0.189144	0.195304	3.98146	3.55085	3.75169	3.8816	1.98939	1.60144
24	3	2	0.932424	-0.864272	0.904417	1.34788	1.03885	0.112379	0.181545	0.0793708	0.174411	0.494436	0.595892	1.09296	-0.129577	0.949053	-0.290451	0.178172	-0.070922	0.124144	-0.965735	-0.138492	0.194667	2.33498	1.09343	1.17031	-0.794596	-3.33974	-0.0522272	-0.375615	0.206178	1.44865	-0.242856	0.593738	-0.925755	-1.56738	-1.22842	-1.14143	-0.724362	0.488632	2.32139	0.886208	1.02126	0.395663	-0.455912	0.0891173	-0.10581	-0.682468	-0.165981
25	3	2	-0.741228	0.298889	0.412175	0.155985	-0.00172459	-0.749181	-0.655651	-0.585326	2.13729	0.307373	0.162418	-0.165023	0.494089	-0.766461	-0.314245	-0.59278	-0.0182644	1.31972	0.232447	-0.0414653	0.0047607	-1.79848	1.09963	1.27497	-0.476002	-0.746773	1.24044	0.644032	0.963696	0.0528236	-0.516784	-0.902753	0.128295	-0.959551	-0.981384	0.124477	2.11281	1.08337	-2.13798	-1.02767	-0.0824612	-0.947249	-0.865681	-1.05241	-0.871188	-1.10676	-0.686569
26	3	2	-1.02072	0.220921	0.97706	-1.00675	-0.882862	-0.563323	-0.71576	-0.528397	-0.329629	-0.557428	-0.452551	-0.371499	0.908813	-0.00574895	-0.600793	2.14377	-0.667822	-0.00674606	-0.0071891	-0.614964	-0.767703	-0.736432	-0.481478	-0.433764	0.136048	0.0725235	1.30548	0.568078	-0.300103	-0.25542	-1.55431	0.491186	0.101443	-0.115734	-0.542943	-0.391075	-0.512374	-0.696119	-0.245983	0.0425513	-0.241334	-0.925612	-0.640007	0.104665	0.00711542	0.944285	1.0333
27	3	2	0.695486	1.61257	-0.173664	-0.529883	-0.489893	-0.387894	-0.410812	-0.127713	-0.921676	0.673349	0.526915	0.224505	-0.598196	-0.307964	-0.0469161	-0.767024	0.727752	0.040374	-0.965735	0.780403	1.31471	-0.444241	1.06902	0.62772	0.651039	0.918438	1.08847	-0.495364	0.203496	0.535985	-0.247572	1.56151	0.455794	-0.0621959	-0.411508	-0.980991	-0.140976	-0.171419	-0.0971665	0.403796	-0.0358096	0.61903	0.100187	0.706084	0.774955	0.394772	1.2253
28	3	2	-0.858965	-0.362815	1.52708	-0.407253	-0.344204	1.02988	1.18677	0.878245	0.395722	1.09054	1.31743	0.778351	-0.650646	0.175931	-0.50308	0.882135	-0.349983	0.531317	-0.726099	-0.511878	-0.667603	0.327346	-0.874925	0.504912	-0.613014	-0.269425	-0.133547	-1.2132	0.0220266	-1.52516	-0.277122	-1.48217	-1.70583	1.39513	1.76134	1.52702	-0.284502	-0.220911	-0.360326	0.172219	-0.311015	1.46871	2.16548	0.141746	0.536645	1.91341	0.169467
29	3	2	-1.42515	0.204521	1.09694	-0.777028	-0.545426	0.320337	1.37668	-0.149782	0.530362	-0.85573	-0.726696	-1.14902	0.590449	-0.868624	-0.345561	-0.583361	0.0796647	0.0602572	0.711721	-0.535961	-0.643683	0.345215	-1.81092	-2.46326	0.332829	0.342382	0.621019	1.76557	-1.57891	-1.56027	-1.78741	0.0209193	1.08927	1.55768	0.0320003	0.0344245	0.862492	1.18533	-0.0358403	1.33201	1.10358	-1.78227	-1.70887	-1.24418	-1.29716	-1.29566	-1.57801
30	3	2	-0.86964	0.0688273	0.468723	-0.0246258	0.193837	-0.676687	-0.757881	-0.477051	-0.847321	-0.915501	-0.594635	-1.5824	-0.0797244	-1.02989	-0.597129	0.583225	-0.5671	1.24316	-1.44501	-0.466618	-0.433296	-0.12581	0.46576	-0.048362	0.807457	0.555186	1.27205	0.537454	-1.51286	-0.269438	0.603106	-0.885239	0.0708316	0.586729	1.28664	1.43859	0.252962	0.170636	0.683755	0.30666	0.0328424	-0.0292084	-0.363244	0.166323	0.313573	-0.228256	0.108872
1	3	3	1.8497	0.294654	-0.372942	-0.341321	-0.341221	-0.400921	-0.459183	-0.499062	0.0208553	-0.308838	-0.276922	1.61381	-0.825122	1.72623	-0.432422	1.43285	-0.00700228	-0.6449	-1.20537	-0.0933608	0.0549395	-0.470223	-0.203931	0.53992	1.01948	1.61017	-0.335585	0.404137	-0.408798	-0.874402	-0.399791	0.0877418	-0.694701	-1.52012	-1.37585	-1.21586	0.367187	1.54428	-0.299667	-0.0203942	-0.332238	0.705674	-0.982647	0.697253	0.578175	-0.84384	0.141082
2	3	3	-0.00862703	-0.519792	1.15107	-0.756876	-0.603068	-0.278	-0.350968	-0.248446	-1.17219	-0.221321	0.0282322	-0.988293	0.105938	-0.718908	-0.43893	-0.224789	-1.1084	0.556142	1.43063	-0.628688	-0.773329	0.020707	0.570571	-0.358346	0.0559417	-0.288881	-0.8067	-1.73737	1.21005	1.13867	1.33975	0.680211	-0.0314055	-1.15622	-1.10432	-1.14997	-0.797781	0.233648	0.0522607	-0.328224	-0.77864	0.238368	-0.0767495	-0.121076	-1.14326	0.0229655	-0.139156
3	3	3	-0.526868	0.246962	0.200366	-0.248575	0.151216	-0.339568	-0.246644	0.457542	-0.532283	1.31661	0.798571	-1.03925	0.599781	-0.531038	-0.263762	-0.573682	-0.486947	0.509028	-0.965735	-0.215374	-0.214206	-0.10447	-0.189985	0.356652	-0.0896632	0.322993	-0.706576	3.39578	2.02941	-0.382673	0.482549	-0.209861	-0.33512	-0.639957	-1.16691	-1.2642	1.09368	1.83711	0.793497	0.421392	1.2936	-1.19831	-1.09388	-1.33604	-1.28084	-1.41303	-0.511306
4	3	3	-0.854381	-0.25991	0.774017	0.658681	0.324934	0.285654	0.319975	0.0461054	1.50545	-0.0602483	0.109911	-1.66117	0.482104	-1.30617	-0.516675	-0.373587	-0.539346	0.311192	-0.0071891	-0.550375	-0.680786	-0.0446164	0.0825467	-0.253055	0.295045	0.898069	0.00651505	1.0793	-0.934827	-1.34035	-1.57054	-0.449456	-0.53046	-0.650136	-0.461818	-0.812081	-0.173677	0.318745	0.00905637	-0.338755	-0.786074	0.255554	-0.418438	-0.78296	0.192134	1.2779	0.375806
5	3	3	-1.11456	0.478942	-0.879442	1.63004	1.90268	1.15831	0.830695	3.62324	1.10924	-0.34581	-0.0550813	-0.203258	1.87076	1.83693	1.84898	-1.06595	-1.23911	0.293235	1.43063	-0.635625	-0.791932	0.0163271	-0.129116	0.558844	0.514564	0.445845	0.48388	0.411472	-0.11651	0.288629	0.0560393	-0.729079	-1.13107	-0.235253	-0.325318	-0.302028	1.22633	0.010665	-1.76656	-1.85176	-1.99027	-0.198292	-0.663873	-0.72	-0.616636	2.43501	1.14904
6	3	3	-1.34184	0.166479	1.91253	-0.560636	-0.770401	0.509727	0.260695	-0.51894	0.111642	0.830262	1.43545	-0.490902	-0.527163	-0.810783	-0.571223	0.558456	-0.185487	0.0995006	-1.20537	-0.550093	-0.684264	-0.386773	-0.12337	-0.299689	-0.0804829	0.25975	-0.556434	0.0760924	-0.149484	-0.0511822	0.218914	-0.0860846	-0.809038	-0.403178	0.751105	0.570002	0.843514	-0.225625	-1.23673	-0.655724	-0.585253	-0.703312	-0.677339	0.385737	-0.230951	-1.00281	-1.10554
7	3	3	-1.1147	0.561188	-0.569977	0.220117	0.280208	-0.0554069	-0.259994	2.52682	1.02005	0.649114	0.690254	-1.0506	0.548259	-1.20321	-0.3237	-0.797796	-0.397973	0.0444432	1.19099	-0.564703	-0.68	-0.906332	-1.19778	0.173783	0.0875359	0.144272	-0.894486	0.494279	0.666747	0.377936	0.918911	-0.504677	0.715341	1.24605	0.519888	0.396192	0.268145	-0.35012	1.76896	0.400758	0.601705	0.106652	0.102167	-0.145671	-0.0782841	0.0448506	0.32983
8	3	3	-0.274162	-2.08698	-0.208642	0.332224	0.552575	-0.25532	-0.0215551	-0.0313531	-0.917893	-0.328686	-0.68612	-1.10067	1.64118	-0.714649	0.706088	-1.167	0.451597	-1.55675	-1.68464	-0.424108	-0.497755	-0.0931954	1.30481	-0.663379	-0.163248	-0.0959419	0.318811	-0.928164	0.869792	0.664181	0.744842	1.04416	2.06161	2.20937	1.82292	1.63432	-0.0151964	-1.73735	-1.83436	-1.25153	-1.60056	1.35387	1.3646	0.903273	0.998937	1.83709	-0.432918
9	3	3	1.43416	-1.2176	0.133826	-0.912076	-0.984168	0.751391	1.32549	-0.581013	0.299387	1.19724	1.40898	0.987208	-1.02247	0.116245	-0.516824	0.963072	0.385323	-0.151693	0.951357	0.362199	0.423268	0.0182011	1.44757	-0.385583	0.234036	0.628789	-0.294594	0.149743	0.37222	0.390899	0.953018	-1.87778	-1.67131	-0.66481	1.11356	1.24538	-1.09852	-1.41652	0.218219	1.21018	0.676524	0.796454	0.59845	1.04437	0.442779	1.82058	-1.78994
10	3	3	-0.385651	-0.00974261	-1.15499	2.49781	2.95554	-0.171321	0.367729	-0.525014	0.261912	-0.751991	-0.332778	2.48116	-0.584767	2.03013	0.163618	-0.361447	-0.299214	0.0275869	0.472084	-0.563449	-0.669655	0.839752	-0.706353	-0.666403	0.383591	0.14636	0.45355	0.042161	-0.565236	0.412532	-0.353849	-1.23653	-1.5856	0.037507	0.703733	1.05935	-0.488393	0.124285	2.7927	2.16402	2.03984	0.0831452	0.0638918	0.0745186	0.237636	-0.160998	-1.09303
11	3	3	1.81955	1.17665	-2.33761	-0.340086	-0.168059	-0.463809	-0.524831	-0.26545	-0.12774	-0.0522659	-0.858399	0.957445	-0.989752	0.121731	0.0157351	-0.698605	3.35389	1.879	0.472084	2.49965	2.68214	-0.877574	0.720516	0.929989	0.291943	-0.239413	-0.815515	-0.0494095	1.20518	-0.437546	0.213029	-1.75331	1.41737	0.654435	0.629648	0.646459	-0.33457	1.03401	-0.346445	-0.247541	-0.476389	-0.612486	-0.618914	-0.750791	-0.784881	-0.548957	0.21927
12	3	3	0.961804	-4.11041	0.207092	-1.16324	-1.06675	-0.334003	-0.296486	0.123988	1.50856	2.61986	1.95164	1.16733	3.15842	3.4189	4.48928	-1.17992	0.361606	-2.28815	0.711721	1.08459	1.39067	0.139198	-0.118795	-0.473122	0.160308	0.0932381	-0.0447145	-0.307138	-0.29271	0.534047	0.188382	-0.38527	0.400687	0.658026	1.0023	0.89763	0.186123	0.349158	-1.06733	-1.60213	-1.28891	-0.0950144	0.0434018	-0.0233502	-0.047075	-0.64604	-0.507122
13	3	3	-0.0524252	-0.112682	0.202729	-0.972194	-0.839202	-0.418309	-0.353783	-0.521138	0.807169	0.309864	0.786315	0.720395	0.625264	1.57927	1.38983	-1.01562	-1.05517	0.223567	1.19099	-0.623927	-0.753033	2.36088	-2.30104	-0.835982	-0.66571	-0.71342	-1.24446	-0.639585	0.286128	-0.33389	-0.388002	0.291933	-0.947271	-0.590044	-1.29064	-1.00773	0.795457	0.57652	-0.326732	-0.10685	-0.712676	0.545873	0.855883	0.203124	-0.00047218	-0.368857	0.643012
14	3	3	-0.547436	-0.731525	-1.23036	-1.00687	-0.903235	-0.216268	-0.427363	0.54277	-0.469381	-0.250378	-0.383607	-0.302837	-0.854517	-0.670306	-0.560718	0.610218	1.58161	-1.3701	-0.486462	-0.0469716	-0.16646	0.0648892	0.787252	-0.282554	-1.41417	-0.558087	0.580962	0.612257	0.546785	-0.242496	-0.124915	-0.517914	0.993705	0.26158	0.163343	-0.139114	-0.583863	1.19806	-0.719372	0.271377	-0.148656	-0.371769	0.989724	0.183368	0.563826	-0.250593	0.825144
15	3	3	1.40284	0.645849	1.13244	-0.331755	-0.28435	-0.48315	-0.608001	-0.246365	-0.0932813	-0.189317	-0.259803	0.24371	-0.453727	-0.87126	-0.507893	-0.0186529	0.648098	0.0139447	-0.965735	0.506297	1.07821	0.322396	-0.0260935	-1.06514	-0.656739	-1.28134	0.592787	-0.833769	-0.00457282	-0.481714	-0.781151	1.17231	1.15581	1.69616	1.13988	0.951572	0.655324	-1.05957	-0.279382	0.697806	-0.141722	-0.602713	-0.308405	0.785305	0.277208	-1.0851	0.422357
16	3	3	1.0337	1.02786	0.217991	0.438085	0.437849	-0.633355	-0.824847	-0.202478	0.884607	-0.449254	-0.580288	0.036946	0.772529	0.577169	0.585365	-0.93354	2.3429	1.3634	0.472084	2.98468	3.00454	0.545682	-0.65831	1.34889	0.66953	0.00326454	0.166729	-0.0954484	-0.546762	0.0490999	0.159572	0.733794	1.15062	-0.255909	0.347191	-0.00409126	1.4328	-0.701079	-0.058931	-0.473261	-0.937797	-0.518522	-0.779992	-0.2014	-0.299354	-1.03548	1.01431
17	3	3	-0.0387613	2.22442	0.903547	-0.903488	-0.671387	-0.477683	-0.602635	-0.471629	0.190819	0.168454	-0.152797	0.314219	-0.743862	-0.0118207	-0.267834	-0.331704	-0.593054	0.10738	0.232447	-0.517085	-0.273965	2.48242	1.53158	0.608646	-2.65907	-3.14036	0.288527	0.220305	0.681649	-0.398429	-0.847824	0.399762	0.146515	-1.00823	-1.02464	-1.11418	0.314044	-0.889801	-0.0225917	-0.932173	-0.876765	-0.76455	-0.0119478	-0.333266	-0.130735	-0.229638	0.724368
18	3	3	-0.846568	0.147267	-0.790251	-0.750537	-0.567452	-0.44955	-0.602665	-0.461822	0.725765	-1.01211	-1.30651	-0.181056	0.843186	0.0616352	-0.152707	-0.515797	-0.330279	0.771758	-0.726099	-0.392006	-0.392185	-3.93508	-5.70008	-5.50782	-4.98206	-4.39739	-0.596259	-0.69353	1.08409	0.984441	0.435056	-2.40444	-1.80702	-0.589981	0.544606	1.06802	-1.42133	-0.136996	0.23645	0.626701	0.6595	-1.69416	0.930128	0.123424	-0.339401	0.243708	-3.19399
19	3	3	0.666526	0.648401	-0.671717	1.98744	1.02071	-0.513452	-0.428576	-0.195852	-0.559384	-0.00202604	0.105834	-1.48677	-0.249644	-1.19572	-0.581407	0.177814	-0.37409	-1.13066	-1.92428	0.136752	0.243784	0.605252	-0.112282	-0.197802	-0.387892	0.678056	0.029013	-0.993274	0.576953	0.327697	0.652867	1.47733	0.216994	-0.751308	-1.52272	-0.989256	0.869863	-0.0884112	0.0872779	-0.336139	-0.0484968	-1.0164	-0.994177	-0.626532	-0.241614	-0.928502	0.513521
20	3	3	-0.879449	-0.0392943	0.244343	-0.277446	-0.685294	-0.126405	0.218173	0.231412	-0.560858	1.80835	2.2791	0.80235	-1.12781	0.492496	-0.465147	0.81611	0.0238024	0.586913	-1.20537	-0.435046	-0.590565	0.518567	0.640204	0.111991	0.503105	0.457175	-0.39773	-0.505249	0.76532	-0.269634	1.97678	0.48035	0.0959033	-0.556724	-0.420626	-0.428299	0.788341	0.68482	1.33894	0.438458	0.400847	-0.50764	-0.458736	-1.63676	-1.55085	-0.723433	-1.16653
21	3	3	1.36187	0.295906	0.143225	-0.713453	-0.686033	0.662734	0.423579	1.94283	0.298063	-0.522659	-0.859917	1.10473	-1.21495	0.423934	-0.596092	2.64759	-0.472968	-0.427617	-0.0071891	-0.550093	-0.543892	0.0322456	0.908934	0.479371	0.255367	-0.180229	-0.367089	0.00738924	-1.10569	0.81703	-0.240757	1.24883	-0.543236	-0.0143059	-0.0905796	-0.670325	-0.146223	-0.718496	-0.48022	-0.514426	-0.48798	0.286054	-0.0599056	0.291241	0.20229	-0.0971334	0.91524
22	3	3	-1.03351	0.326286	-0.401702	-0.679653	-0.548598	-0.382348	-0.312812	-0.373949	3.42941	-0.387237	-0.396082	0.318651	0.614837	0.268691	0.63215	-0.998632	-0.20508	-0.0517314	-0.246826	-0.530751	-0.66563	0.324131	-0.125541	-0.183588	-0.502424	-0.879048	-0.607983	0.000599737	0.32184	0.906682	0.512927	0.672669	0.295838	0.485434	0.59469	0.33872	0.995229	2.9369	0.198945	-0.789351	-0.51112	-0.88494	-0.613549	0.659627	0.382149	0.0463715	0.673663
23	3	3	-0.870563	1.10016	0.49504	1.46574	1.55637	5.68565	5.52335	0.904508	1.26687	1.66943	1.44894	0.188313	0.372255	2.27602	-0.440677	1.89797	-0.762552	0.63449	-0.726099	-0.48741	-0.530163	0.732951	1.0719	-0.24625	-0.540297	-0.218578	0.930796	-2.54045	-0.455669	-0.0845642	-0.0803589	-0.46614	0.0291373	0.147179	-0.465766	-0.626344	0.112721	-2.03038	-0.340101	0.201733	0.432528	3.52893	3.4721	3.35806	3.4917	1.36791	1.19414
24	3	3	0.478103	0.151316	-1.46058	1.87193	2.66086	-0.083642	0.137556	-0.457821	-0.192249	0.0553022	0.156536	1.2892	-0.458768	0.623167	-0.0121632	-0.523215	-0.0931834	-0.380938	-0.726099	-0.496186	-0.427049	2.84125	-2.13358	0.790495	-0.114529	-1.24891	0.670276	-0.605863	-0.076169	0.106909	0.159976	0.00439212	-0.425231	-0.653084	-0.22996	0.0578814	0.802208	-0.938267	-0.487004	0.124747	0.194889	-0.618325	-0.721428	0.140262	-0.0858231	-0.833193	-1.33349
25	3	3	-0.835468	-0.38914	0.204425	0.805818	0.931945	-0.133921	0.0287207	0.294471	1.79978	0.257966	-0.0147081	-0.754836	0.342781	-0.0707709	-0.362957	-0.0955545	-0.0745648	-0.706402	0.472084	-0.480724	-0.53157	0.558946	0.406111	-0.784171	-0.242275	-0.327755	-0.232438	-0.648722	-0.350457	-1.42692	-0.361499	0.513131	-0.232882	-0.579654	-0.974568	-1.09091	1.45014	0.992476	1.15211	1.09526	1.3221	-0.4334	-0.157491	-0.462726	-0.405911	-0.45637	0.43621
26	3	3	-1.04792	0.20645	-0.170547	0.610133	0.129817	-0.470282	-0.536438	-0.144094	-0.945241	-0.685233	-0.52634	-0.929158	0.243341	0.483336	-0.496571	1.08795	-0.711793	0.18096	0.711721	-0.611106	-0.734124	-0.222817	-1.60781	0.677618	0.560078	0.840378	0.980664	-0.147571	-0.235866	-0.704068	-0.539193	0.221502	0.593627	1.03256	0.805157	0.526376	-0.874118	0.928164	0.458802	0.150071	0.430312	-0.604111	-0.54072	0.18878	0.274062	-0.16185	0.693796
27	3	3	1.14119	1.16221	-0.803498	0.0659274	0.0602097	-0.630625	-0.732541	-0.554798	-0.758363	0.787848	0.647999	0.103381	-0.751047	-0.479042	-0.121803	-0.747998	1.18215	-0.300675	-1.20537	1.0754	1.88321	-0.502742	0.0588246	0.855839	1.02016	0.963652	-0.723964	-0.14138	-1.25509	0.0114762	0.628103	-0.115057	-0.750867	0.609472	1.24	1.12314	0.421736	-0.0378786	-0.0355189	-0.599744	-0.521608	0.299825	-0.192471	0.561615	0.873316	0.0781005	0.329434
28	3	3	-0.912233	0.0700741	0.2144	1.22458	1.29316	0.40518	0.876298	0.488576	-0.186996	0.508193	0.928457	-0.0482945	-0.338894	-0.401096	-0.487294	0.262031	-0.432956	0.0230306	0.711721	-0.614326	-0.743583	-0.994613	0.240976	0.574927	-0.779946	-0.599785	-1.55765	1.07204	0.531817	-0.233511	-0.469123	-1.24185	-0.710859	0.312129	1.26658	0.907321	0.0881089	0.589406	0.203392	0.0869982	0.0927518	0.795589	0.859353	0.131938	0.0714166	1.35882	0.594739
29	3	3	-1.34273	0.044242	0.403036	1.25341	0.501785	0.518967	1.3074	-0.120068	-0.4222	-0.705997	-0.724392	-1.41621	1.9533	-0.58586	-0.296829	-0.537879	0.306493	0.425907	1.19099	-0.42815	-0.450437	-2.58586	-2.07801	-0.188238	-1.67965	-0.692542	-0.568572	-1.02373	-0.915946	-1.21395	0.130884	-0.229206	0.971861	-0.482943	-0.182747	0.397302	0.0226004	1.69961	1.20216	0.138645	0.270067	-1.01112	-0.818418	-0.837423	-0.680655	-0.342746	-1.07147
30	3	3	-0.911018	-0.00730508	1.74034	-1.17136	-1.01115	-0.678569	-0.739353	-0.518483	-0.434425	-0.822315	-0.457671	-1.48123	-0.470283	-1.00956	-0.671549	2.59328	-0.468863	-0.0644426	-1.68464	-0.500711	-0.437732	-0.738696	-0.392738	0.415444	0.382758	0.188445	-0.188945	-0.891735	0.436762	-0.331916	-0.283827	0.87118	0.568667	-0.020212	-0.374205	-0.603424	0.33605	1.09189	0.268042	-0.18163	-0.281117	-0.492718	-0.772751	0.0228748	-0.000439827	-0.363607	1.01087
1	4	1	1.87869	0.530716	-0.94817	1.09851	1.02015	-0.675197	-0.831167	-0.339012	-0.545262	-0.411219	-0.365393	1.63901	-1.06821	0.672914	-0.379931	0.404329	0.0150307	-0.848491	-1.68464	0.0891958	0.689543	0.907939	-0.00229054	1.58611	1.92838	1.94818	-0.952231	-0.55845	0.9064	-0.0226954	0.657351	-0.177406	-0.736497	-1.83604	-1.40429	-1.38544	-0.500542	-0.416847	-0.262832	0.656738	-0.265394	0.474208	-1.41561	0.492778	0.525684	-1.42167	-0.0301537
2	4	1	-0.113585	-0.0395227	0.451072	-0.573914	-0.601292	-0.247784	-0.364543	0.0143669	-1.20192	-0.535428	-0.202387	-1.03558	-0.240736	-1.06554	-0.438772	-0.468791	-1.10472	0.265696	1.19099	-0.63175	-0.782594	1.0816	0.523775	-0.554791	0.0542611	-0.00774786	-2.43789	-0.839747	1.18171	0.944864	1.24686	0.1364	-0.836063	-0.99685	-1.12532	-0.76326	-0.354423	-0.493262	0.281019	-0.557381	-0.57547	0.677942	0.447834	0.127035	-1.10358	0.434461	0.0217321
3	4	1	-0.472363	-0.00682645	0.082328	-0.980257	-0.821718	-0.423789	-0.33262	-0.415581	-0.267601	1.24958	0.703954	-0.982501	-0.446393	-0.848323	-0.50447	-0.0179274	-0.389358	-0.0639102	-0.965735	-0.0522262	-0.154263	0.250633	-0.468601	-0.183593	0.0906639	-0.0616105	2.0072	-0.788719	-0.887886	-0.501806	-1.09425	-0.235975	-0.538404	-1.00269	-1.05946	-1.34128	1.39973	-0.393431	-0.0665399	0.925578	1.27463	-1.71541	-1.24427	-1.56134	-1.17105	-1.84501	-0.856008
4	4	1	-1.10943	0.187641	1.53739	-0.0174359	-0.164747	-0.054051	-0.145394	-0.047312	0.501155	-0.648465	-0.58877	-1.6467	-0.0820162	-1.6465	-0.618857	-0.116104	-0.403165	1.32702	-0.246826	-0.516868	-0.677311	0.0321816	0.0117839	-0.123095	0.436778	1.17815	1.05882	1.20107	0.953686	-0.112067	0.293197	-0.478509	-0.811395	-0.988115	-0.716142	-0.25927	0.933381	0.440405	-0.223882	-0.709441	-0.173901	0.749934	-0.0488437	0.102281	0.463123	1.30696	0.278778
5	4	1	-1.02964	0.704449	-0.213117	0.110823	0.313468	1.60398	1.2217	0.0392944	0.909035	0.2092	0.524496	0.153282	0.746837	-0.0613573	0.756523	-1.08127	-1.20222	0.238418	1.43063	-0.635153	-0.791082	-0.331787	-0.310202	0.0817952	0.541905	0.32655	0.0639449	0.0749716	0.0620057	0.172663	0.224275	0.271015	-1.29676	-1.14761	-0.447766	-0.659389	-0.0768902	1.95367	-1.21996	-2.53008	-2.69253	-0.681625	-0.661145	-1.57676	-1.65821	0.231892	0.406668
6	4	1	-1.31167	0.301683	1.70815	-0.915479	-0.748418	0.488456	0.20158	0.0840135	0.193582	0.504954	1.22238	-0.313373	-1.30897	-0.729896	-0.644468	2.12941	-0.506858	0.408111	-0.726099	-0.609219	-0.753591	0.355723	0.701913	0.117148	-0.307643	0.5648	-1.6953	-1.25119	0.0723496	0.427155	0.974625	0.115531	0.775167	1.18567	0.811955	0.708265	1.29358	0.0568004	-0.726428	0.689893	-0.63265	-0.472697	-0.332361	0.41514	-0.0972779	-1.20414	-0.885828
7	4	1	-1.09304	0.329628	-0.210402	1.47867	1.55825	-0.0145166	-0.184054	-0.332016	-0.327193	0.468446	0.354934	-0.792867	0.789056	0.308827	-0.283074	-0.146212	-0.580939	0.542489	0.232447	-0.552417	-0.657507	0.207466	0.242603	-0.811756	0.403217	0.261699	0.854484	0.682	-0.930461	0.309665	-0.239201	-0.442213	1.16086	1.62345	1.21233	1.08838	1.45386	3.82492	3.6848	2.80302	2.32462	-0.214874	-0.130645	-0.281984	-0.224523	-0.329436	-0.318994
8	4	1	0.0196735	-2.08028	-1.3264	0.557054	0.614302	-0.00576545	0.307706	1.07637	-0.257807	-0.291779	-0.592451	-1.14326	1.42694	-0.776776	0.60078	-1.15708	0.572671	1.10077	-0.965735	0.575976	1.37316	0.133605	0.350579	-0.218729	-0.550417	0.501573	-0.351128	0.61935	-0.0862574	-0.287224	2.35194	-0.526305	-0.643156	0.939914	0.656967	1.27819	0.7583	-0.970643	-0.720963	-0.594761	-0.915416	0.0273355	0.300218	-0.308356	-0.210235	0.300973	-0.343969
9	4	1	1.85927	0.518427	-0.155909	-0.581332	-0.598998	0.403683	0.85343	0.139565	-0.182143	1.14102	1.44588	1.0741	-0.841912	0.0350711	-0.49414	0.680507	0.369449	-0.0229946	-0.0071891	0.267812	0.295478	0.292622	-0.260808	-0.271441	-0.661156	1.10628	0.240159	-0.0293205	-0.366804	0.0290349	1.48961	-2.36317	-1.5003	0.143958	1.48496	1.5023	-0.665918	-1.47547	0.473098	1.83447	1.3726	1.1714	0.425688	1.24527	0.542851	2.00039	-1.81441
10	4	1	-0.494704	-0.597468	-1.19989	1.85492	2.32898	-0.240189	0.302598	-0.191378	-0.391728	-0.847549	-0.415668	2.42715	-0.750123	3.74429	0.116374	0.127109	-0.323905	-0.0633806	0.472084	-0.589209	-0.690699	0.25536	0.772203	-0.443195	0.0491977	0.207631	-0.0309456	-0.00228256	-0.784508	0.168742	-0.158227	-1.35657	-1.2213	-0.526945	0.925544	1.00509	-2.20619	-0.569668	1.75943	2.23818	2.02104	-0.00869439	-0.0508637	0.103291	0.195061	-0.16078	-1.14719
11	4	1	1.68503	1.26286	-1.90431	0.649913	0.478681	-0.524744	-0.624876	-0.455016	-0.0649609	-0.176124	-0.830912	0.959893	-0.807748	0.275842	0.112886	-0.741386	3.4977	-5.0074	0.472084	1.51954	1.60174	-1.88356	-0.718947	0.690847	0.593536	-0.555776	-1.18344	-0.0940023	0.363034	0.181863	-0.769316	-1.16949	-0.456156	0.909513	0.873857	0.858258	-1.08946	0.350437	0.282774	-0.235502	-0.679535	-0.169533	-0.0673593	-0.426746	-0.3474	0.0551064	-0.333954
12	4	1	0.981197	0.453628	0.515978	-1.05602	-1.01453	-0.789427	-0.920155	-0.459269	1.46663	2.72196	2.13931	0.370128	4.14336	2.7242	4.98546	-1.22719	0.398116	-0.974403	-0.246826	1.98882	1.63438	0.141642	0.429833	-0.456644	-0.344857	-0.422968	0.113364	0.494801	0.137598	0.554774	0.0891036	-0.367654	1.41061	1.10596	1.08002	1.07909	-0.00451185	-0.667885	-1.20167	-2.26076	-1.69792	-0.627567	-0.369692	-0.336504	-0.312682	-0.9766	-0.795132
13	4	1	0.121098	-0.370958	1.11665	-1.08595	-1.01448	-0.287766	-0.401554	-0.133116	0.729367	0.470434	1.06209	0.766057	0.329464	0.74926	0.407083	-0.825781	-0.861117	-0.41808	1.19099	-0.611643	-0.703061	0.115019	0.501709	0.0662845	-0.27346	-0.854325	-0.970435	0.233245	-0.916412	-0.612348	-0.12706	0.606164	0.536207	-0.169185	-0.522353	-0.275785	0.211273	-0.0769059	-0.226972	-0.108317	-0.744362	1.58324	2.06802	0.3628	0.134195	0.0335022	0.567188
14	4	1	-0.699963	0.37446	-0.764273	-0.363028	-0.375724	-0.376865	-0.463773	-0.399898	-0.459434	-0.397505	-0.425277	-0.192235	-0.158231	-0.280594	-0.602112	1.76694	1.12789	0.311593	-0.246826	-0.32758	-0.466136	0.708886	1.76129	0.586018	-0.761345	-0.900797	0.452491	0.0924388	-0.263207	-1.21941	0.800847	0.321101	0.879621	0.141656	-0.682421	-0.235024	0.10586	-0.141045	-6.32141e-05	-0.38148	-0.295738	-0.221853	1.00151	0.285824	0.618139	0.461379	0.853329
15	4	1	1.49938	0.476914	1.07381	-0.069362	0.114943	-0.181944	-0.140533	-0.10965	0.235612	-0.183937	-0.201817	0.416992	-0.387261	0.0216173	-0.460298	0.423014	1.15261	-1.12959	-0.726099	1.77678	2.70539	-0.368369	1.07729	0.856189	0.667384	0.732888	0.442309	-1.2758	-0.695466	-0.185163	0.289247	1.96147	1.53154	1.58424	1.03422	1.00556	0.161788	-0.835473	-0.541871	-0.569946	-0.456901	-0.550784	-1.36239	0.55835	0.0419113	-0.931105	0.70301
16	4	1	0.993161	1.16516	0.116063	0.606347	0.498898	-0.594036	-0.766791	-0.585785	-0.113753	-0.694939	-0.842395	-0.0498522	0.519143	1.23314	0.297873	-0.663057	2.54368	-1.41491	0.232447	4.53476	4.08199	-0.138442	-1.86878	-1.72019	-0.751886	-0.630752	-0.952159	1.14013	-0.252	0.807107	-0.0973915	0.645852	-0.886048	-1.29623	-0.48963	-1.03502	0.486163	0.43813	-0.821616	-1.1354	-0.777947	-1.0502	-1.17401	-0.409476	-0.500647	-1.00214	0.596656
17	4	1	-0.466366	-0.724883	0.189275	0.217627	-0.117852	-0.00745614	0.0055289	-0.450187	0.500749	0.0103325	-0.328244	0.756179	-0.937445	0.258513	-0.293393	-0.141282	-0.666967	0.0459093	0.951357	-0.61908	-0.757652	0.195847	-0.00461548	0.368649	0.258079	-0.0593894	0.39545	0.367341	0.319895	-1.12919	-0.340747	0.632345	-0.271335	-0.41484	-0.757411	-0.703998	0.356236	0.238661	-0.103991	-0.605437	-0.356513	0.939564	2.01694	0.104579	0.710691	0.654891	1.11496
18	4	1	-0.993536	0.250977	-0.287679	-0.12334	-0.113268	0.426395	0.753567	0.626268	0.61215	-0.905022	-1.12748	0.0918832	0.714777	0.858139	0.0769858	-0.558512	-0.334508	0.77984	0.232447	-0.480915	-0.613793	0.276397	0.439739	-0.222369	-1.1112	-1.96909	-0.0961469	0.450454	0.126169	-0.359874	0.44223	0.0859941	0.167358	0.775352	1.35444	1.43965	-0.0958557	-0.0567534	0.0997717	0.543176	0.846103	-1.82919	-0.148116	0.020553	-0.180883	0.310381	-2.99141
19	4	1	0.614197	-0.273592	-0.753002	1.01312	0.574333	-0.792823	-0.881344	-0.489929	-0.90909	-0.368564	-0.243923	-1.28095	-0.577296	-1.22092	-0.574254	0.0804455	-0.588822	-0.702099	0.232447	-0.601209	-0.662194	0.364307	0.013446	0.748603	0.307583	-0.0703729	0.332483	2.22656	-1.02819	-0.565439	-1.0036	0.768526	-0.344458	-1.15336	-1.3438	-1.79208	0.845394	-0.683153	-0.773532	-0.503923	-0.166616	-0.711377	-0.77331	-0.654804	0.154632	-1.049	0.880495
20	4	1	-0.677949	-0.436533	0.377356	-0.917743	-0.873006	-0.273419	-0.0554218	-0.514932	-0.343789	1.46302	2.0333	0.97609	-1.12598	0.160954	-0.484771	0.709503	0.0717509	0.491982	-0.246826	0.0459194	-0.261888	-0.794852	0.527049	0.940224	0.390308	0.644699	-0.733365	1.49464	-0.539434	-0.334298	-0.311419	0.237317	-0.24046	-0.637111	-0.43856	-0.00586497	-0.556023	0.387794	-0.866849	-0.776991	-0.860189	0.36654	0.16177	-1.74532	-1.27347	0.108659	-1.23956
21	4	1	1.31653	-0.796461	-0.129487	-0.182507	-0.533447	0.0954732	-0.148595	-0.567188	0.14706	-0.848717	-1.16529	0.923333	-1.18818	-0.512872	-0.569454	0.901123	-0.531338	-0.25194	0.472084	-0.612527	-0.732227	0.496397	-1.11794	0.840809	-0.173789	0.916606	-0.785691	0.102658	0.727656	0.469536	0.150667	0.908663	-0.315762	0.0973292	-0.321273	-0.154076	-0.367929	-0.71525	0.118966	-0.468132	-0.120339	0.140206	-0.0226777	0.241101	0.281649	0.480701	0.927865
22	4	1	-1.0147	0.414708	-0.430669	-0.531105	-0.50273	-0.416341	-0.364371	0.0213511	3.1658	-1.12818	-1.05845	0.0559312	0.847499	-0.148667	0.606244	-1.05744	-0.359233	0.150785	-0.246826	-0.542232	-0.569886	0.110365	0.985708	0.430803	0.278272	-0.39102	0.320814	1.41595	1.12455	1.79429	1.0712	0.6023	0.984837	0.320995	0.26867	-0.399769	2.27466	0.0396376	-0.836157	-0.822306	-0.679925	-1.56477	-1.07622	0.53622	0.165081	0.189092	0.882324
23	4	1	-0.610427	0.620074	0.68404	1.16162	1.01548	3.92698	3.67482	7.24872	0.307813	1.97253	1.9578	-0.277637	0.62534	0.307653	-0.41083	0.336493	-0.822882	0.301253	-1.68464	-0.500797	-0.441538	-0.017071	-0.807906	-0.608453	-0.419872	0.109413	0.0441813	1.62889	0.596199	-0.0664489	-0.167876	-1.15224	0.719176	0.0802606	-0.883783	-0.937422	-1.8005	-0.42992	0.559146	0.740892	0.666956	2.30295	2.4139	2.29366	2.78509	1.84794	0.632316
24	4	1	0.903067	-0.70964	-1.10521	1.58118	2.05081	0.103535	0.274792	-0.289069	0.11574	0.348171	0.429493	0.971481	-0.210556	0.718884	0.353643	-0.802839	-0.107513	-0.620909	-0.726099	-0.408035	-0.349691	-1.21971	-0.114378	0.472797	0.589415	0.429693	-1.28614	-1.81378	-1.81262	-0.98725	-0.572587	0.971937	1.92563	1.80248	1.35036	1.22906	-0.910076	-2.2946	-1.79535	-1.78528	-1.15254	0.986098	-0.408475	0.726809	0.399457	-0.405349	-0.848762
25	4	1	-0.418485	-0.169701	0.882589	-0.972939	-0.860966	-0.244387	-0.104082	-0.543655	0.0724757	0.320889	0.106448	-0.345501	-0.682854	-0.547194	-0.498008	0.20732	0.0669681	0.871476	0.232447	-0.173434	-0.120486	-0.531783	0.232325	0.185943	0.199427	0.415072	-0.210891	0.944502	-0.0685866	0.126422	0.535038	-0.573899	-0.606462	-0.645741	1.02932	0.997518	-0.904958	-1.5703	-1.17914	1.62621	1.49251	0.6161	0.361426	-0.0038126	-0.120977	-0.0834921	-0.092029
26	4	1	-0.405669	-1.00325	0.935284	-0.839582	-0.947998	-0.323308	-0.538001	-0.375522	-0.898063	0.0870014	0.0620885	-0.407135	2.86162	0.58361	-0.542107	1.74886	-0.747635	0.254543	-0.0071891	-0.468703	-0.435671	0.172674	-0.22517	-0.220899	-0.082108	-0.38795	1.76451	0.218045	0.855374	-0.643859	0.838197	1.18738	0.981625	0.595958	-0.388807	-0.324628	-1.11374	0.0631016	-0.223114	0.376596	0.289745	-0.605316	-0.997503	0.314305	0.126755	-0.0768101	0.840312
27	4	1	0.912195	2.19707	0.0530326	-0.436282	-0.161101	-0.520168	-0.53576	-0.22397	-0.352915	1.16917	0.990916	0.12457	-0.326359	-0.326001	-0.0832505	-0.737107	1.00957	0.256959	0.232447	0.968451	1.47583	0.727888	-1.03635	0.363074	0.684981	0.926121	0.903988	0.567242	-1.8847	0.0492538	-0.0692755	1.73437	0.574855	0.0614084	0.419799	0.275065	-0.421913	0.444181	-0.292881	-0.194537	-0.287118	-0.198261	-0.664651	0.251636	0.443337	-0.165483	0.694641
28	4	1	-0.474842	-0.935913	1.76666	-1.02461	-0.936676	1.19008	0.99991	1.47589	0.115386	0.742542	0.987773	0.913175	-0.245452	0.937014	-0.593132	3.28918	-0.287991	0.332333	-0.965735	-0.455582	-0.582075	-0.590592	0.597976	1.49764	0.658477	-0.442142	0.0733084	0.569209	-0.0320149	-0.278234	0.112806	1.46401	1.68156	1.24581	1.11205	0.723423	0.186156	0.198714	0.229745	-0.52459	0.452766	1.67682	1.39157	0.367607	0.666004	1.9859	0.663638
29	4	1	-1.42717	0.425607	1.12353	-0.354772	-0.298457	0.317503	1.15103	-0.427151	-0.0080239	-0.726344	-0.617922	-1.22167	1.6673	-0.996158	-0.433315	-0.437452	-0.00337971	-0.117483	0.472084	-0.535881	-0.57669	0.151973	-0.0970208	3.49832	4.9014	4.57265	0.496142	-0.296645	0.548103	-0.314884	0.48385	1.08007	1.75717	-0.203075	-1.56751	-0.725361	0.576533	-0.597592	-1.01997	-0.00100806	-0.00431	-0.673512	-1.33511	-0.320777	-0.22674	-0.648418	-0.770677
30	4	1	-0.505741	-0.449987	1.30558	-1.10464	-0.988761	-0.756302	-0.916907	-0.384316	-0.834908	-0.855688	-0.585414	-1.56684	-0.809379	-1.32019	-0.637109	0.737834	-0.797166	-0.23494	1.67027	-0.597016	-0.651502	-0.62589	0.244109	-1.06851	0.653741	0.313149	0.248458	0.744654	-0.211038	-0.107345	0.583983	-0.719584	-0.237272	0.831184	0.611674	0.703371	0.969766	0.646836	0.442901	-0.156673	-0.927887	0.654949	0.262985	0.577886	0.930066	-0.158274	0.633076
1	4	2	1.80819	1.20086	-0.185122	0.756112	0.732937	-0.631761	-0.779829	-0.539743	-0.491587	0.389617	0.476663	1.67187	-0.349242	0.414729	4.45616	-1.30372	-0.00770358	0.50584	-0.246826	0.873146	1.17425	-0.559905	0.246079	0.279588	1.52574	0.884161	1.48629	0.0456011	-1.61768	-0.207795	-0.921769	-0.100457	-0.624635	-0.95737	-0.79777	-1.16305	-0.709092	1.18848	1.49094	-0.344776	-1.09344	0.369682	-0.959653	0.321229	0.474453	0.106552	0.234366
2	4	2	-0.222963	-0.144421	1.03347	0.638006	-0.205673	-0.296765	-0.437951	0.405336	-0.453359	-0.0965209	0.356108	-1.01432	-0.0448673	-0.906643	-0.599799	0.799915	-0.835139	0.839278	-1.20537	-0.564385	-0.668874	-0.0115281	0.109741	0.318406	-0.266431	0.0423771	-3.60402	-1.34996	2.15466	2.78595	1.746	-0.376081	-1.90839	-0.825833	-1.48285	-0.681275	-0.408848	-1.83707	0.0144854	-0.605086	-0.281968	0.545358	0.673162	0.514918	-1.42749	0.748934	0.0134704
3	4	2	-0.55245	0.119994	0.246106	-1.06707	-0.91974	-0.2707	-0.251832	-0.530677	0.694378	1.24264	0.793021	-0.852792	-0.203762	-0.980231	-0.569114	0.32942	-0.461245	0.444434	-0.486462	-0.218862	-0.33517	-0.311208	-0.237891	0.269113	-0.419273	0.0472644	1.88525	1.17575	-0.105562	0.00678958	-0.185294	0.408302	-0.5778	-0.895137	-0.903758	-0.808986	1.88228	-1.23523	-0.254574	0.874547	1.5962	-0.999648	-0.715898	-1.25665	-1.42593	-1.27259	-0.371293
4	4	2	-0.677085	0.0860184	0.771002	0.711986	1.17764	0.205721	0.114447	-0.372831	0.693306	-0.338395	-0.232809	-1.77864	-0.0869695	-1.20028	-0.534348	-0.179235	-0.542972	0.245542	-0.486462	-0.521084	-0.624031	-0.504492	0.0281095	-0.146515	0.921353	1.31226	-1.05205	0.363345	-1.93618	-2.68997	-2.47475	-0.561986	-0.191746	-1.17766	-0.462433	-0.320504	0.541796	0.726977	-0.0770029	-0.287774	-0.777721	1.26143	-0.155592	-0.859891	0.332245	1.98447	0.547895
5	4	2	-0.916317	0.280133	1.05737	-0.980146	-0.864287	1.18309	0.816932	-0.534823	2.77299	0.772796	1.22904	0.217264	0.176275	0.0887588	-0.01622	-0.676793	-0.990572	-0.0726039	2.62881	-0.633521	-0.785793	0.323409	0.7658	0.55824	0.170215	-0.0289376	-0.0165848	0.225756	0.107943	-0.218931	0.162847	-0.385303	-0.439174	-0.760609	-0.447648	-0.369317	1.8096	0.204448	-0.884264	-1.96204	-1.95926	-0.0358223	-0.00424196	-1.29141	-1.25598	2.09373	0.889311
6	4	2	-1.3285	0.111257	1.74908	-0.510133	-0.288633	0.392329	0.124375	-0.172255	-0.0362002	0.811324	1.41098	-0.164172	-1.18275	-0.488415	-0.615434	1.74705	-0.0987372	0.592859	-0.486462	-0.536857	-0.685041	-0.331109	0.433207	-0.156164	0.00292466	0.150401	-0.284996	-0.390658	-0.545189	0.594574	1.78162	-0.119877	0.393723	-0.1251	0.575521	0.740139	1.07773	0.404783	-0.57243	-0.300976	-0.559798	-0.713133	-0.740452	0.329643	-0.469655	-1.8455	-1.67645
7	4	2	-1.13662	0.667521	-0.259401	-0.124285	-0.000190913	0.000611158	-0.222142	0.71611	-0.660319	0.670372	0.513516	-1.05093	0.515683	-0.684275	-0.420565	-0.26898	-0.28917	0.0273165	0.711721	-0.530632	-0.665792	-0.556265	1.85117	0.146463	0.635921	0.0383452	0.511571	1.30895	0.430683	0.768779	0.466354	-0.294093	0.815815	1.36432	1.04776	0.508902	-0.882452	1.5343	1.47539	2.15333	1.66263	-0.00829167	0.103518	-0.26831	-0.188939	-0.215324	-0.685995
8	4	2	0.242911	-4.84633	-0.131451	0.19681	0.455144	-0.293542	-0.323183	0.0659643	-0.586434	0.0201878	-0.264606	-0.801072	0.663782	-0.674909	0.098842	-0.973861	0.663752	-1.68696	-0.486462	0.772254	1.17552	-0.686904	2.03743	-0.0428666	-0.616303	-0.424833	-0.58481	0.724534	-0.772499	-0.132482	-0.812122	-0.961175	-0.52717	1.09864	1.09413	1.14073	0.174836	-0.679676	-2.21752	-1.43249	-1.61304	0.458265	1.20483	0.596401	0.572551	0.0980998	0.132808
9	4	2	1.85226	0.20175	-0.206795	-1.04349	-0.970555	0.528158	0.797718	-0.311698	-0.397483	1.17353	1.41313	1.02186	-1.23363	0.284827	-0.464592	0.652624	0.341106	-0.000477709	0.472084	0.528893	0.738172	-1.01585	0.82689	-0.0984588	1.03247	1.24032	0.453246	0.782005	0.0923858	1.31061	1.38337	-1.80493	-0.963003	-0.348255	1.0643	1.31683	-0.61463	0.287948	-0.428666	0.636828	0.983744	0.724484	0.331145	0.901669	0.506623	2.04766	-1.43498
10	4	2	-0.546992	0.0361208	-0.936317	2.65225	3.90226	-0.29557	-0.123142	-0.461228	1.44612	-0.79275	-0.34927	2.57516	-0.619088	2.61664	0.444266	-0.504313	-0.320528	0.0087906	0.232447	-0.555917	-0.681342	0.359914	-0.0157946	0.0606053	-0.192625	0.36182	0.302832	0.754798	0.134061	0.949945	1.98056	-1.09669	0.463061	1.64907	1.31294	1.48575	-1.69661	3.38268	3.37495	2.93646	2.77857	-0.550728	-0.274208	-0.544938	-0.456383	-0.723734	-1.99182
11	4	2	1.73331	1.15485	-2.57311	0.509064	0.63776	-0.561519	-0.605874	-0.436117	-0.332972	-0.127094	-0.952818	0.936896	-0.697247	0.615191	0.220448	-0.740913	3.21519	-0.876218	-0.486462	1.56557	1.75307	-1.80465	-0.510444	1.1525	0.46856	-0.208097	-1.64424	-1.36949	0.813517	0.316075	-0.0498147	-1.95756	1.25599	0.850887	0.941592	0.766399	-0.454721	0.714002	0.424427	0.385497	-0.200652	-0.571134	-0.409991	-0.671024	-0.749092	-0.476492	0.288156
12	4	2	1.03366	2.51754	0.0142126	-0.829248	-0.675404	-0.600566	-0.713544	-0.169259	0.695825	2.65024	2.01686	-0.112995	3.7381	0.570223	4.14064	-1.28917	0.194716	-0.656	-0.246826	1.0853	1.98706	-0.975779	-0.0964716	-0.5296	-0.812954	-0.257533	0.562777	-0.538795	-0.397805	0.0349792	0.394549	0.159123	0.842909	0.193776	0.253359	0.536223	1.29956	-0.748255	-1.1215	-1.2196	-0.727205	0.401235	0.592097	0.391637	0.79465	-0.174437	0.27392
13	4	2	0.440697	-1.11985	1.21959	-1.01848	-0.883838	-0.160139	-0.076531	0.306783	1.39321	0.722113	0.999225	0.841098	0.384458	1.48238	0.790465	-0.870924	-0.851455	1.34708	-0.965735	-0.320189	-0.343336	1.21859	-1.12376	0.403497	0.253509	0.289827	-1.55428	-2.01232	-0.810778	-0.431404	-0.0234872	1.40598	0.774687	-0.987437	-1.3306	-1.21932	2.44978	1.80121	1.28949	0.466472	0.59636	1.08603	1.37914	0.123583	-0.160694	-0.0952511	0.63366
14	4	2	-0.694451	0.422457	-1.14209	-0.751326	-0.657952	-0.353269	-0.449162	-0.264676	-0.402962	-0.498926	-0.475909	-0.33019	-0.990821	-0.661101	-0.600927	1.17948	0.890415	-1.54	0.711721	-0.516189	-0.628863	0.18422	-0.397981	0.205395	-1.19347	0.122155	0.177014	-0.351392	0.0572447	-0.899421	-0.752723	0.662253	0.761795	-0.166238	-0.568584	-0.350939	-0.115456	0.259179	-0.0298225	-0.586026	0.0862413	-0.0951705	0.659077	0.421189	0.760609	1.03676	0.899927
15	4	2	1.47906	-0.151199	1.139	-0.897124	-0.792815	-0.393299	-0.386305	-0.392311	0.150703	-0.308747	-0.319934	0.545842	-0.0123421	0.680192	-0.537758	1.78301	0.910724	-1.45263	0.232447	-0.202197	0.126729	-0.397403	1.68578	-0.434761	1.44886	0.673058	0.112883	-0.550676	0.640859	-0.542617	-0.153454	-1.01498	1.84483	1.76279	1.46017	1.47655	-0.524361	-0.618833	0.941116	-0.310767	0.0713853	-0.449926	-1.34345	0.418563	0.0286242	-0.840024	0.433136
16	4	2	1.02506	-0.898904	0.120435	-0.587054	-0.490426	-0.468148	-0.641631	-0.048138	-0.589558	-0.352257	-0.400931	-0.652289	0.711665	-0.405278	1.29949	-1.20813	2.19867	-1.10907	0.711721	3.44466	3.01261	0.717925	-0.60486	0.274197	-0.54731	0.641973	0.0523835	-0.0673602	-0.618829	-0.167017	0.543612	0.810589	0.992768	0.427639	0.425347	0.113386	2.0787	0.830236	-0.411592	-0.154856	-1.20454	0.78285	1.31058	0.219648	0.305017	-0.712461	0.986952
17	4	2	-0.344942	-0.90734	0.440506	1.00454	0.488215	-0.239097	-0.162612	-0.282294	0.198188	0.0971692	-0.247124	0.594989	-0.867421	-0.181613	-0.341764	-0.224007	-0.83867	0.235424	1.19099	-0.630473	-0.774336	0.150238	-0.141813	0.787582	-0.248338	0.161573	1.33478	0.356882	-0.205005	-0.460383	-1.14443	0.863045	-0.612642	-0.360642	-0.154615	-0.374196	0.773424	-0.550565	-0.635973	-0.808835	-0.421518	0.0196607	1.02465	-0.248478	0.258321	0.514301	1.14996
18	4	2	-1.01135	0.232162	-0.0548505	-0.570456	-0.452822	0.163906	0.237462	0.465179	1.49825	-0.941736	-1.43513	0.0728188	0.46222	0.542446	-0.131393	-0.37782	-0.396042	0.973243	-0.486462	-0.473506	-0.596946	-0.309667	0.506361	-0.450351	-1.16087	-1.27085	-0.524081	-0.252697	0.162509	1.37346	0.609923	1.05809	0.646097	0.294425	1.3082	1.42303	0.0575501	0.657734	0.12844	0.473196	0.722523	-0.762376	0.294102	0.256911	-0.308554	1.20719	-3.42213
19	4	2	0.971221	-0.571131	-0.287789	1.36424	0.257592	-0.513863	-0.466794	-0.330327	-0.733561	0.255406	0.247721	-1.23067	-0.249771	-1.21855	-0.598357	0.325927	-0.288995	-1.9608	-1.68464	-0.165	0.068717	0.540513	-0.437355	0.552106	-0.434047	-0.0862432	0.33153	-0.873459	0.67239	-0.613771	-1.52472	1.30678	-0.217901	-0.634409	-1.51411	-1.59762	-0.499864	-1.03196	-0.0958803	-0.253081	-0.218424	-0.655298	-0.761281	-0.353126	0.942637	-0.438301	1.031
20	4	2	-0.7758	-0.0228695	0.476098	-0.391069	-0.527724	-0.387744	-0.445725	-0.142564	-0.28543	1.61331	2.01243	0.944133	-1.00484	0.49994	-0.496729	1.10388	0.0795159	0.533567	-0.0071891	-0.34415	-0.456045	0.102928	-0.111683	0.01312	0.0888566	0.148018	0.302727	0.0443085	-0.435459	-0.617005	-0.245697	-0.115849	-0.526706	-0.640873	-0.754323	-0.865602	-0.0444817	-0.0857322	-0.293555	-0.428044	-0.430489	-1.38274	-1.22069	-2.90209	-2.50833	-1.51492	-1.72321
21	4	2	1.27859	0.0433759	0.0899745	-0.632806	-0.50292	0.499983	0.422653	-0.32369	0.0289191	-0.700524	-0.981162	1.13014	-1.33831	0.248808	-0.591922	2.29521	-0.442066	0.303787	-0.486462	-0.263651	0.00744989	-0.489593	0.460668	0.233995	0.196301	0.341004	-0.613328	0.135635	-0.644523	0.00444968	0.27272	0.904788	0.345978	-0.113187	0.126572	-0.451173	0.223772	0.31982	-0.932455	0.0365895	-0.54013	0.0983682	-0.108972	0.121019	0.131572	0.189988	0.911844
22	4	2	-1.05537	0.135592	-0.0713074	-0.966309	-1.07373	-0.337	-0.27766	-0.277049	3.4302	-0.504845	-0.554673	0.078097	-0.0846462	0.197327	0.00493316	-0.666425	-0.216649	-0.256358	1.19099	-0.603371	-0.714247	0.658853	-0.0638166	0.536186	-0.355485	0.00686788	-1.05888	0.337081	2.16368	0.311926	0.587813	0.777058	0.747698	0.868212	0.414652	0.207587	1.95835	0.600853	-1.38466	-1.97743	-1.68468	-1.62905	-0.994883	0.439486	0.0859349	-0.271905	0.822332
23	4	2	-0.523143	1.29838	0.828713	1.78443	1.59772	3.72233	3.47845	1.98541	2.21085	1.12509	1.02283	0.0123171	0.072538	0.401534	-0.288514	-0.0872986	-0.94746	-0.0151692	1.9099	-0.633381	-0.786414	0.923788	0.815909	-0.445239	0.188697	-0.469322	-0.852869	1.23309	1.15174	-0.104461	-0.150472	-0.388327	-0.606838	-0.317656	-1.01301	-1.28328	-0.256163	-1.2399	-0.338179	0.862498	0.913899	2.57165	2.5109	2.43827	2.83248	1.61694	0.834279
24	4	2	0.589808	0.219945	-0.143278	1.54787	1.98035	0.0724867	0.491593	0.0583404	-0.244471	0.175088	0.230261	1.16182	-0.45992	1.07898	0.0840272	-0.508191	-0.265735	-0.55869	-0.965735	-0.525955	-0.507388	0.745124	3.57133	1.29643	2.39968	1.86864	-0.767234	0.194528	-0.214789	0.389698	0.344216	-0.494495	-1.01057	-1.00236	-0.97842	-0.201857	-1.35504	-0.487575	0.129192	-0.135474	0.144494	0.771436	-0.956959	0.419561	0.0617052	-0.374389	-0.324214
25	4	2	-0.707075	-0.107076	-0.537624	-0.0649514	-0.141592	-0.486855	-0.263166	-0.598508	0.407451	0.177265	-0.0670952	-0.720389	-0.435303	-0.58235	-0.315257	-0.498463	-0.203586	0.0974503	0.711721	-0.54538	-0.645018	-0.343715	0.707603	0.460235	1.35742	0.131016	-0.0991243	-0.203194	-0.0230225	0.187908	0.391358	-0.543225	-0.412485	-0.461943	-0.283124	0.605302	-0.891464	-0.789279	-0.192035	0.331559	1.07853	-0.215096	-0.582938	-0.37119	-0.492526	-0.919773	-0.31121
26	4	2	-0.971265	0.210481	1.14735	-0.506083	-0.317131	-0.352907	-0.436359	-0.481047	-0.0946186	-0.371533	-0.230845	-0.604667	0.151012	-0.0849163	-0.561805	1.30473	-0.620637	0.108642	0.472084	-0.593199	-0.716045	-0.263816	-1.24865	-0.761596	-0.41349	0.209191	0.0631821	-0.711811	-0.727191	0.0274018	0.000883406	1.28448	1.02421	-0.195327	-0.967123	-0.0593474	-0.49086	-0.172251	-0.502102	-0.375774	-0.0142772	-0.909231	-0.676101	0.0973922	-0.0516321	0.370328	0.994808
27	4	2	0.984117	-0.604155	0.0364644	-0.631729	-0.433744	-0.520967	-0.582919	-0.316062	-0.422875	1.47694	1.2819	0.403816	-0.504915	-0.324314	-0.165272	-0.640058	1.27071	0.0478255	0.951357	2.02099	1.84452	-2.01243	-0.621667	0.568771	0.974058	1.2391	0.339897	0.314034	0.563204	0.284526	0.458373	0.813857	-0.00042518	0.332908	0.201974	0.670303	-1.86212	-0.0253361	-1.11738	-0.512032	-0.615322	0.221343	-0.14285	0.701852	0.860494	0.0371634	0.428894
28	4	2	-0.65245	-1.25026	1.331	-0.293629	-0.0497704	1.81629	2.36895	4.51994	0.362684	0.918143	1.08809	0.633906	-0.00126497	0.322229	-0.473486	0.749434	-0.298053	0.151842	-0.486462	-0.47017	-0.594585	-1.24049	-0.403743	0.740693	0.908446	-0.332127	-0.813607	-0.141835	1.4307	0.0303792	-0.181923	-1.17635	1.39989	1.01162	1.67773	1.37587	0.0337605	0.526707	0.0530813	-0.482021	-0.19147	1.28222	1.36923	0.200698	0.332527	1.25451	0.52644
29	4	2	-1.41276	0.236703	1.15852	-0.153092	-0.222072	0.532844	1.60723	-0.324156	-0.0455341	-0.785763	-0.681921	-1.42925	0.928727	-0.81289	-0.308553	-0.626461	0.251992	-0.283136	0.951357	-0.533367	-0.70217	-0.505078	-2.56825	0.532523	1.43074	2.62409	0.497563	-1.09364	0.0477563	-0.138017	-0.737524	-0.0405147	-0.876129	-1.40824	-0.697671	-0.461622	-0.35529	0.0914252	1.37568	0.819589	1.33312	-1.59128	-1.08065	-1.07593	-1.05449	-1.21073	-1.37505
30	4	2	-0.663266	0.0993937	1.49472	-0.9801	-0.857326	-0.766593	-0.911498	-0.389927	-0.0896643	-0.826644	-0.526147	-1.58549	-0.320221	-0.976376	-0.674126	2.8309	-0.907662	0.173632	0.232447	-0.615673	-0.742525	0.64538	0.494341	0.0509377	0.400296	0.262796	0.358324	-0.238467	-0.231864	0.235567	-0.292499	-1.36435	-1.32214	0.585094	1.33114	1.5339	-2.21388	-2.50242	0.717688	0.793816	0.981637	0.240068	-0.0594665	0.129384	0.409646	-0.0107001	0.223028
1	4	3	1.82267	-0.196295	-1.07016	1.87173	1.42285	-0.410949	-0.473372	-0.479147	-0.469075	-0.479972	-0.36543	1.28393	-0.442648	2.04012	-0.0441358	-0.0452888	-0.0335967	-0.607358	-2.40355	0.448035	1.01602	0.154132	0.0923748	0.0708201	0.793359	1.10168	0.374505	-0.998005	-0.202789	-0.421416	-0.918207	-0.20851	-0.0432628	-1.48684	-1.25915	-1.8645	-1.58381	0.450314	0.646468	0.670489	0.89514	0.360856	-0.818839	0.320944	0.575814	-0.727658	0.457146
2	4	3	-0.276495	0.252542	0.92812	-1.286	-1.20206	-0.188242	-0.417538	-0.0356938	-1.11902	-0.224937	-0.0413773	-1.08667	-0.857801	-1.16592	-0.609754	0.552708	-1.05378	0.287876	1.43063	-0.634767	-0.790449	0.255391	0.157397	0.328043	-0.0719315	-0.431809	-1.77556	1.62745	2.11439	2.30338	1.78109	-0.308683	-0.791572	-1.01855	-1.18935	-0.595193	0.173805	-0.531021	-0.348564	-0.230438	-0.538345	1.32394	1.4857	0.498765	-1.06717	1.06627	-0.00633856
3	4	3	-0.106351	-0.97045	0.724327	-1.09358	-0.98659	-0.498923	-0.48172	-0.373905	0.474411	1.0475	0.389368	-0.825296	0.0180466	-1.04514	-0.501974	-0.20587	-0.247966	0.258712	-0.486462	0.691315	0.464946	0.362117	-0.18711	-0.242245	-0.116304	-0.296223	0.289981	0.0581426	-0.137659	-0.475497	-1.54082	0.232077	-0.12109	-0.229065	-0.874044	-1.20683	0.229674	0.529113	0.894988	0.875802	1.30908	-1.68578	-1.44273	-1.79075	-1.22696	-1.77296	-0.830632
4	4	3	-1.06355	0.0132307	0.275025	-0.495979	-0.403814	-0.189964	-0.292582	-0.36456	0.89465	-0.669028	-0.585266	-1.85668	-0.0206963	-1.47989	-0.610294	0.0653771	-0.504317	0.764643	0.472084	-0.545517	-0.681378	0.181547	1.04008	-0.587096	0.305446	0.373508	0.358432	0.420796	-1.56728	-0.418183	0.0584943	-0.332911	0.23018	-0.436595	-0.974543	-0.813944	0.868745	-0.675116	0.273711	-1.20988	-0.502212	0.315919	0.0120528	-0.104787	0.625547	0.632831	0.22014
5	4	3	-0.803236	-0.739286	1.05433	-1.05316	-1.08892	1.27197	0.930368	2.28958	-0.0815789	0.776744	0.906123	0.313243	-0.326646	-0.0432477	-0.0311998	-0.701203	-0.754178	-0.644563	1.67027	-0.629133	-0.784098	0.0579548	-0.463908	-0.375118	0.118965	0.42099	0.171059	0.173199	-0.0539871	0.114154	0.14122	-0.846298	-1.43619	-0.366911	-0.39222	-0.194184	2.36849	0.63264	-2.35952	-3.03336	-3.1071	0.737649	0.595205	-1.96051	-1.99283	2.43291	0.922723
6	4	3	-1.32748	0.277455	1.55693	-0.887725	-0.918741	0.476813	0.183161	1.45769	0.198219	0.672587	1.38189	-0.285112	-1.10967	-0.921349	-0.640806	1.62025	-0.483951	0.483184	0.232447	-0.60679	-0.717388	0.351166	0.6155	0.0213938	0.029558	0.468955	-0.302312	-0.128146	-0.126885	0.911959	0.917806	-0.0679054	-0.473864	0.706049	1.04597	1.0567	0.184833	-1.2378	-0.287601	-0.291441	-0.324169	-0.658609	-0.557598	0.375957	-0.242555	-0.984827	-1.01783
7	4	3	-1.12188	0.419747	-0.418687	0.311304	0.25072	-0.223006	-0.336734	1.19162	-0.362014	0.431781	0.306294	-0.689076	-0.195148	-0.760232	-0.365774	-0.477432	-0.549477	-0.0155322	0.951357	-0.621923	-0.761428	-0.303422	0.746552	0.192352	-0.0381694	0.410037	-1.06418	0.167241	0.713149	-0.0599584	-0.303327	-0.0945785	0.570663	0.374193	0.381826	0.163686	0.614392	0.953188	0.326382	0.918029	0.241806	-0.11715	-0.105683	-0.216864	-0.11181	-0.264709	0.138536
8	4	3	-0.200319	-1.02247	-0.248853	0.527157	0.455035	-0.132025	-0.107671	0.0293442	-0.551765	-0.208006	-0.527339	-1.14092	0.90918	-1.08187	0.311662	-1.14727	0.407691	-0.384389	-0.246826	-0.091971	0.575215	2.14216	0.67458	-0.862879	-1.34342	-1.03438	-0.521226	-0.397419	1.4943	0.32198	0.527182	-0.750295	0.0864336	0.535206	0.120766	0.00872592	1.92171	-1.00183	-0.758109	-0.31447	0.428511	0.0318287	0.756136	0.602485	0.55328	0.189121	0.523113
9	4	3	1.67294	1.31401	-0.218984	-0.93895	-0.845268	-0.233878	-0.193897	-0.570063	-0.185445	1.00034	1.28431	0.988202	-0.556167	-0.0388468	-0.487789	0.567505	0.252821	-0.721812	0.951357	0.146838	0.291703	2.11627	-0.250441	-0.183288	-0.735423	-0.960435	0.606395	-1.17916	-0.490008	-0.202103	0.664999	-1.30916	-2.05369	-0.210261	1.11568	1.26806	0.390157	-1.3023	0.794073	1.13066	1.04907	0.297949	0.723176	1.19119	0.775806	1.77079	-1.75846
10	4	3	-0.782438	0.403827	-1.0539	3.25899	3.64904	0.168534	0.574457	0.485278	1.27179	-1.01142	-0.631807	2.39092	-0.970307	2.33268	0.203808	-0.337217	-0.605618	0.140539	1.19099	-0.628867	-0.78442	-0.0939968	0.227937	0.475766	0.558188	0.402038	0.0490154	0.893202	-0.370588	-0.00871468	0.0104241	-0.938963	-1.1002	0.309402	0.868555	0.95192	-1.5684	-0.525292	1.98453	2.07865	1.78814	0.118203	0.0541261	0.296061	0.375102	0.222666	-1.41475
11	4	3	1.64693	-1.37241	-1.7972	1.17763	0.932479	-0.266404	-0.422617	0.211474	0.785955	0.263117	-0.522806	1.24942	-1.08042	0.531245	-0.163296	-0.324997	4.32283	3.48497	-0.0071891	3.24784	1.66403	-1.68263	0.463717	0.59809	0.598858	0.499429	-2.63692	0.670906	1.32086	0.781213	0.257656	-2.04599	-0.418101	1.21996	1.10065	1.35282	-1.9706	0.284594	0.801039	0.0763957	0.316784	-0.304846	-0.478754	-0.271104	-0.519604	-0.278058	-0.0884666
12	4	3	1.03044	0.295035	0.623089	-0.964986	-0.803729	-0.381984	-0.264363	-0.430278	0.686495	2.82078	2.17858	0.580551	3.56501	2.719	4.44544	-1.20714	0.225774	-1.76122	-0.965735	1.41159	0.952462	-0.617799	0.122451	-0.0445648	-0.198325	-0.282743	-0.979344	-0.223372	-0.238542	-0.261989	-0.995124	1.50597	0.0765186	-0.323013	-0.179782	-0.0701308	0.245069	0.792743	-1.33101	-0.44295	-0.312692	-0.22841	0.119647	-0.0566997	0.30901	-0.59063	0.324462
13	4	3	0.62371	-1.17363	1.32152	-1.09106	-0.9669	-0.333569	-0.341553	-0.398497	0.7257	0.321543	1.0983	0.793836	0.509862	0.291515	0.38034	-0.899729	-0.988452	0.336882	-0.0071891	-0.584538	-0.684541	2.20666	0.304243	-1.08227	-0.280613	-0.56436	-0.901252	0.322301	-1.14871	-0.725092	0.194707	1.39676	-0.185817	-0.981682	-0.821376	-0.578313	0.521712	1.9342	1.01096	-0.10824	0.363201	1.29168	1.58854	0.18614	-0.0371214	0.0642856	0.477812
14	4	3	-0.699354	0.184097	-1.29044	-0.555053	-0.623364	-0.436198	-0.588642	-0.293388	-0.540249	-0.635028	-0.608418	-0.367272	-0.930778	-0.563855	-0.632296	2.06735	0.98613	-0.886836	-0.0071891	-0.489338	-0.649829	0.135178	1.31472	0.469706	-0.602256	-1.1274	-0.0944243	1.23002	-0.0528187	0.254687	-0.771003	-1.35671	1.71645	2.07662	1.19354	0.855342	-0.0641749	-0.315562	0.888687	-0.0459798	-0.064686	-0.0809076	0.907559	0.420644	0.764207	0.116015	0.954764
15	4	3	1.50365	0.961205	0.304225	-0.207814	-0.300052	-0.502828	-0.560845	-0.443064	-0.635843	-0.338248	-0.403999	0.472082	-0.0589927	1.15383	-0.240684	0.108824	0.719028	-0.582504	-2.40355	0.776301	1.7126	1.83312	-1.33017	-2.1475	-1.07827	-0.96832	-0.695176	-0.163728	-0.415426	-0.500588	-1.27681	1.47077	1.87063	1.45831	1.0215	1.04067	0.446043	-0.0576487	-0.3645	-0.225827	0.0611178	-0.529511	-0.805085	0.761441	0.300396	-0.824329	0.610024
16	4	3	0.982475	0.993879	-0.214294	0.026905	0.196978	-0.703369	-0.928664	-0.175585	-0.5518	-0.699727	-0.82052	-0.170592	0.873284	0.282084	1.06346	-1.09786	2.26014	-1.93534	0.472084	2.34816	2.75933	-1.71896	0.093669	1.52366	0.742782	1.02449	-0.478786	0.11085	-0.196863	0.443452	1.25824	1.20304	0.842557	-0.066933	0.169994	0.110869	1.38518	1.22515	-0.125798	-0.741954	-0.803841	-0.417602	-0.843701	-0.221616	-0.330527	-0.826301	0.681689
17	4	3	0.0663282	-1.84125	0.19557	-1.02043	-0.933335	-0.0646627	0.099884	0.229331	-0.678063	-0.297058	-0.621593	0.284943	-0.649401	-0.397393	-0.0578211	-0.784806	-0.706033	-0.111015	1.43063	-0.624466	-0.756881	0.313928	-0.408514	-0.0924449	0.0711539	-0.254653	0.899397	0.311121	-0.130026	-1.5747	-1.34471	0.758486	-0.415753	0.052526	-0.272853	-0.366472	0.15002	-0.369009	-0.30967	-0.549559	-0.655452	0.50889	1.02693	-0.192594	0.201814	0.501532	0.812464
18	4	3	-0.925954	-0.714824	-0.268014	-0.125239	-0.180337	0.190972	0.286418	-0.503737	1.25218	-0.821281	-1.09528	0.122994	0.525118	-0.605506	0.0705838	-0.939978	-0.0574798	0.67838	-1.20537	-0.098403	-0.165013	-0.00344193	0.490235	-1.14158	-0.280681	-0.654546	0.361759	-0.251088	0.205589	-0.186684	0.16052	0.303974	0.881752	1.43228	1.47131	1.584	0.257963	-0.512847	0.120313	0.0435126	0.800806	-0.965968	0.0729987	0.417695	0.0505992	1.48359	-2.76259
19	4	3	0.895953	0.141476	-0.268801	0.0642428	-0.116526	-0.493177	-0.501749	-0.484024	-0.690502	0.0309067	0.116876	-1.32752	-0.355582	-1.00897	-0.555515	0.173243	-0.524474	-0.868197	-0.726099	-0.509066	-0.182975	-0.235158	0.723807	-0.305573	-0.0534697	0.37021	0.461904	-0.971198	-0.586831	-0.963543	-0.990945	1.08194	1.5595	-1.14025	-1.53082	-1.95851	-0.443965	0.0470896	-1.00657	-0.155859	0.312493	-0.637991	-0.844782	-0.264991	0.793977	-0.769448	1.07918
20	4	3	-0.85239	-0.261927	0.219455	-0.484365	-0.464765	-0.0762232	0.214373	-0.0239133	-1.02882	1.59749	2.01249	0.679945	-0.823076	-0.496883	-0.509894	0.334538	0.0335124	0.348726	-1.68464	-0.42518	-0.541827	0.227466	0.338781	0.190818	0.176223	0.290052	-0.514215	2.49944	0.180052	3.11234	1.46901	-0.0102744	-0.548563	-0.494066	-0.365438	-0.670389	0.0367137	0.764207	0.00742683	-0.476838	0.547982	0.445027	0.356337	-1.86021	-1.28888	0.019459	-0.803129
21	4	3	1.33147	-0.212109	-0.463571	0.469007	-0.14152	-0.268973	-0.418051	-0.414983	-0.157729	-0.773839	-1.0646	1.04988	-1.44057	0.200421	-0.568588	1.75317	-0.388573	0.12993	1.19099	-0.50045	-0.439242	-0.474467	0.79086	-0.126899	0.00643506	-0.346914	0.653457	0.216301	0.0193061	0.212061	-1.07059	1.01541	-0.507152	0.0283874	-0.387237	-0.946397	-0.203468	0.663165	0.00161796	-0.460397	-0.457111	-0.0883182	-0.155534	0.0603152	0.21549	0.00497057	0.95647
22	4	3	-1.04295	0.404405	-0.422222	-0.480365	-0.523991	-0.584407	-0.65973	-0.436413	2.7465	-0.55017	-0.572089	0.633319	0.888389	0.622076	0.572131	-0.921256	-0.301974	0.368424	0.711721	-0.589002	-0.706581	1.3395	-0.776319	-0.218857	0.0964853	-0.696734	-0.0510205	-0.580765	-0.412894	1.14333	0.310715	1.47268	0.366591	0.661683	-0.107045	0.0810059	-0.348317	0.229146	-0.988887	-1.09205	-1.07093	-0.774635	-0.386406	0.658052	0.469038	0.258214	1.13004
23	4	3	-0.454353	-0.209437	0.608274	1.50064	1.28629	5.31388	4.8937	8.109	2.11763	1.07589	1.05248	0.0924927	0.232706	0.118119	-0.533921	1.15547	-0.807684	0.441842	0.951357	-0.53726	-0.427737	-1.4315	0.0604425	-0.877688	0.797781	0.721559	-0.237071	0.169515	0.0335647	0.678534	0.348588	0.890844	0.48038	-1.65746	-2.73819	-2.72839	-1.65032	-1.14959	-0.493314	1.06135	1.69794	3.19905	2.4963	2.97435	3.29905	0.688944	1.13557
24	4	3	0.708882	-0.452119	-1.85172	1.6767	2.30118	-0.305879	-0.269778	-0.296883	-0.370438	0.0928274	0.127895	1.12251	-0.517302	0.930615	0.345908	-0.756436	0.0436327	0.12425	-0.246826	-0.35278	0.0770653	1.02401	0.439642	-0.377862	-2.40257	-1.72912	-0.645557	-0.132124	-0.433268	0.434309	0.647819	-0.0794561	-0.578745	-0.87813	-0.678982	-0.106448	-0.452543	-1.62749	-0.528564	0.217958	0.0811596	0.777068	-0.613416	0.643544	0.274549	-0.49797	-0.619131
25	4	3	-0.184238	-0.684091	1.24333	-0.950532	-0.873593	-0.350946	-0.374641	0.39453	0.694193	0.396971	0.154196	-0.084804	-0.931872	-0.583396	-0.550246	0.598015	0.0180806	-0.70661	-0.0071891	-0.0985042	-0.00945977	-0.777022	0.0586442	0.73049	-0.221717	-0.31931	0.591535	0.882554	-1.35598	-0.445382	0.329432	0.180828	-1.81058	-0.974309	-0.222061	0.465311	-2.1416	-2.90691	0.607741	1.58605	1.78447	0.993141	1.36571	0.245434	0.229352	0.375533	-0.0434683
26	4	3	-0.749923	-0.452422	0.689822	-0.233487	0.0569173	-0.284795	-0.285189	-0.375873	-0.0420841	-0.370601	-0.270407	-0.749808	-0.287282	-0.969848	-0.595106	0.641946	-0.692304	0.308123	-0.965735	-0.521601	-0.549805	0.0571873	-1.73062	0.194229	1.13649	0.608076	0.524947	0.0625509	-0.402953	0.0311923	0.0796431	0.883107	1.22415	0.261207	-0.583883	-0.73399	-0.125688	1.07073	0.757816	0.432068	0.0824198	-0.757686	-1.03152	0.117644	-0.095345	0.475974	1.0023
27	4	3	0.737879	-0.400737	-0.365249	0.186759	-0.324285	-0.4208	-0.359018	0.196995	-0.133375	0.826861	0.707856	0.211179	-0.759329	-0.396485	-0.112917	-0.729205	0.87297	0.388734	0.711721	2.0018	1.781	-0.505921	-1.88917	0.243956	0.416728	0.707998	0.844195	-0.700938	0.915534	0.0240745	0.179458	-1.54281	-0.572338	1.38046	1.55375	1.21756	0.884573	0.656611	-0.874314	-0.417034	-0.395521	0.0411414	-0.503877	0.447531	0.549116	0.0193387	0.663504
28	4	3	0.317587	-3.52477	2.21447	-0.94872	-0.823472	0.714684	0.491428	-0.462798	0.343146	1.55938	1.81102	0.938863	-0.639931	0.47222	-0.539444	1.5924	-0.102765	0.528187	0.711721	-0.320659	-0.490467	-1.0512	0.914541	1.37109	1.26925	0.464643	0.218774	-1.03655	-1.21747	1.62927	-0.262137	0.535291	-0.0964552	0.0703747	0.0171978	0.232342	-0.322711	0.500291	-0.174386	0.168948	0.328879	1.22296	0.536349	0.301279	0.368974	1.40916	0.731207
29	4	3	-1.14366	-0.246181	0.846405	-0.970669	-0.852926	0.0546362	0.204558	-0.356855	-0.415948	-0.512242	-0.595598	-1.41161	-0.127937	-1.09823	-0.54644	0.00526075	0.34444	0.770164	-0.486462	-0.0897479	-0.0574154	0.672808	-0.168364	-0.600525	-0.0263662	-0.34951	1.09131	0.0963311	-1.17394	-0.397412	-0.378959	0.20894	-1.72632	-1.16733	0.00747252	1.06843	1.17886	-0.324064	-0.843795	-0.334649	-0.0533899	-0.970124	-0.786555	-0.751651	-0.689065	-0.590566	-0.98657
30	4	3	-0.715828	-0.273606	1.9211	-0.223626	-0.354416	-0.582147	-0.563389	-0.428904	0.13664	-0.295433	0.162543	-1.35841	-0.636837	-1.19211	-0.652748	1.38448	-0.765137	0.675179	0.472084	-0.590488	-0.682061	-0.5162	0.219317	0.606457	0.293598	0.248658	4.87641	-1.16071	-0.871142	-2.89645	-2.65172	-1.44955	1.22261	1.28799	1.24715	1.09129	0.34664	-0.534264	0.671601	0.105165	-0.0636022	-0.0444216	-0.310491	-1.22324	0.479842	-0.111211	0.505353
[truncated: 22 more columns]
